# Supplementary material for: Revealing potential diagnostic gene biomarkers of septic shock based on machine learning analysis
Source: BMC Infect Dis. 2022 Jan 19;22:65. doi: 10.1186/s12879-022-07056-4 (PMC8772133; doi:10.1186/s12879-022-07056-4)
Supplement: Supplementary file 3 — Additional file 3: Table S1. All DEmRNAs. [file 12879_2022_7056_MOESM3_ESM.xlsx]

## Sheet: differentially expressed mRNA
ID	Symbol	Combined.ES	P.Value	FDR	UpDown
36	ACADSB	-1.61896	<2.22e-16	<1.64e-15	Down
91	ACVR1B	1.81948	<2.22e-16	<1.64e-15	Up
132	ADK	-1.65261	<2.22e-16	<1.64e-15	Down
133	ADM	1.89208	<2.22e-16	<1.64e-15	Up
240	ALOX5	1.93669	<2.22e-16	<1.64e-15	Up
241	ALOX5AP	2.01859	<2.22e-16	<1.64e-15	Up
249	ALPL	2.18131	<2.22e-16	<1.64e-15	Up
274	BIN1	-1.535	<2.22e-16	<1.64e-15	Down
306	ANXA3	2.77103	<2.22e-16	<1.64e-15	Up
330	BIRC3	-1.5235	<2.22e-16	<1.64e-15	Down
366	AQP9	1.86339	<2.22e-16	<1.64e-15	Up
383	ARG1	2.28562	<2.22e-16	<1.64e-15	Up
391	RHOG	1.78801	<2.22e-16	<1.64e-15	Up
394	ARHGAP5	-1.52602	<2.22e-16	<1.64e-15	Down
409	ARRB2	1.54839	<2.22e-16	<1.64e-15	Up
444	ASPH	1.87261	<2.22e-16	<1.64e-15	Up
528	ATP6V1C1	1.69737	<2.22e-16	<1.64e-15	Up
545	ATR	-1.65359	<2.22e-16	<1.64e-15	Down
583	BBS2	-1.61061	<2.22e-16	<1.64e-15	Down
597	BCL2A1	2.02964	<2.22e-16	<1.64e-15	Up
604	BCL6	1.85052	<2.22e-16	<1.64e-15	Up
634	CEACAM1	2.46298	<2.22e-16	<1.64e-15	Up
660	BMX	2.63366	<2.22e-16	<1.64e-15	Up
683	BST1	1.9713	<2.22e-16	<1.64e-15	Up
706	TSPO	2.4386	<2.22e-16	<1.64e-15	Up
719	C3AR1	2.12056	<2.22e-16	<1.64e-15	Up
728	C5AR1	1.59113	<2.22e-16	<1.64e-15	Up
738	VPS51	-1.50479	<2.22e-16	<1.64e-15	Down
762	CA4	2.57881	<2.22e-16	<1.64e-15	Up
814	CAMK4	-1.55364	<2.22e-16	<1.64e-15	Down
822	CAPG	1.77377	<2.22e-16	<1.64e-15	Up
864	RUNX3	-1.69313	<2.22e-16	<1.64e-15	Down
911	CD1C	-1.94206	<2.22e-16	<1.64e-15	Down
914	CD2	-2.03432	<2.22e-16	<1.64e-15	Down
916	CD3E	-1.81554	<2.22e-16	<1.64e-15	Down
919	CD247	-2.22337	<2.22e-16	<1.64e-15	Down
931	MS4A1	-1.56575	<2.22e-16	<1.64e-15	Down
939	CD27	-1.83386	<2.22e-16	<1.64e-15	Down
966	CD59	2.02445	<2.22e-16	<1.64e-15	Up
967	CD63	2.41109	<2.22e-16	<1.64e-15	Up
978	CDA	1.87727	<2.22e-16	<1.64e-15	Up
994	CDC25B	-1.5959	<2.22e-16	<1.64e-15	Down
1032	CDKN2D	1.64211	<2.22e-16	<1.64e-15	Up
1050	CEBPA	1.82097	<2.22e-16	<1.64e-15	Up
1051	CEBPB	1.68594	<2.22e-16	<1.64e-15	Up
1052	CEBPD	1.69436	<2.22e-16	<1.64e-15	Up
1084	CEACAM3	1.59193	<2.22e-16	<1.64e-15	Up
1088	CEACAM8	1.55566	<2.22e-16	<1.64e-15	Up
1089	CEACAM4	2.0787	<2.22e-16	<1.64e-15	Up
1230	CCR1	1.51804	<2.22e-16	<1.64e-15	Up
1232	CCR3	-1.55657	<2.22e-16	<1.64e-15	Down
1235	CCR6	-1.73387	<2.22e-16	<1.64e-15	Down
1241	LTB4R	2.3585	<2.22e-16	<1.64e-15	Up
1362	CPD	1.57965	<2.22e-16	<1.64e-15	Up
1378	CR1	2.14824	<2.22e-16	<1.64e-15	Up
1389	CREBL2	-1.58015	<2.22e-16	<1.64e-15	Down
1407	CRY1	-1.68496	<2.22e-16	<1.64e-15	Down
1432	MAPK14	2.23251	<2.22e-16	<1.64e-15	Up
1438	CSF2RA	1.69159	<2.22e-16	<1.64e-15	Up
1509	CTSD	2.05073	<2.22e-16	<1.64e-15	Up
1521	CTSW	-1.56967	<2.22e-16	<1.64e-15	Down
1545	CYP1B1	1.96909	<2.22e-16	<1.64e-15	Up
1602	DACH1	1.94802	<2.22e-16	<1.64e-15	Up
1604	CD55	1.7891	<2.22e-16	<1.64e-15	Up
1647	GADD45A	2.11721	<2.22e-16	<1.64e-15	Up
1774	DNASE1L1	1.71651	<2.22e-16	<1.64e-15	Up
1845	DUSP3	1.96692	<2.22e-16	<1.64e-15	Up
1861	TOR1A	1.60061	<2.22e-16	<1.64e-15	Up
1880	GPR183	-2.64021	<2.22e-16	<1.64e-15	Down
1911	PHC1	-1.54578	<2.22e-16	<1.64e-15	Down
1938	EEF2	-1.60092	<2.22e-16	<1.64e-15	Down
1953	MEGF6	-1.65153	<2.22e-16	<1.64e-15	Down
1992	SERPINB1	2.5424	<2.22e-16	<1.64e-15	Up
2040	STOM	2.8255	<2.22e-16	<1.64e-15	Up
2053	EPHX2	-1.93441	<2.22e-16	<1.64e-15	Down
2091	FBL	-1.58135	<2.22e-16	<1.64e-15	Down
2113	ETS1	-1.87073	<2.22e-16	<1.64e-15	Down
2114	ETS2	1.79532	<2.22e-16	<1.64e-15	Up
2135	EXTL2	-1.51417	<2.22e-16	<1.64e-15	Down
2153	F5	1.53348	<2.22e-16	<1.64e-15	Up
2180	ACSL1	2.04281	<2.22e-16	<1.64e-15	Up
2188	FANCF	-1.79762	<2.22e-16	<1.64e-15	Down
2204	FCAR	2.19732	<2.22e-16	<1.64e-15	Up
2205	FCER1A	-2.07841	<2.22e-16	<1.64e-15	Down
2207	FCER1G	2.55607	<2.22e-16	<1.64e-15	Up
2210	FCGR1B	2.03952	<2.22e-16	<1.64e-15	Up
2242	FES	1.7351	<2.22e-16	<1.64e-15	Up
2268	FGR	1.9566	<2.22e-16	<1.64e-15	Up
2289	FKBP5	1.83967	<2.22e-16	<1.64e-15	Up
2319	FLOT2	1.92062	<2.22e-16	<1.64e-15	Up
2323	FLT3LG	-1.66583	<2.22e-16	<1.64e-15	Down
2355	FOSL2	1.66089	<2.22e-16	<1.64e-15	Up
2357	FPR1	1.53711	<2.22e-16	<1.64e-15	Up
2512	FTL	1.56773	<2.22e-16	<1.64e-15	Up
2534	FYN	-1.8339	<2.22e-16	<1.64e-15	Down
2597	GAPDH	1.72952	<2.22e-16	<1.64e-15	Up
2625	GATA3	-2.00465	<2.22e-16	<1.64e-15	Down
2630	GBAP1	1.97638	<2.22e-16	<1.64e-15	Up
2647	BLOC1S1	1.70927	<2.22e-16	<1.64e-15	Up
2717	GLA	1.56698	<2.22e-16	<1.64e-15	Up
2730	GCLM	1.78662	<2.22e-16	<1.64e-15	Up
2769	GNA15	1.80157	<2.22e-16	<1.64e-15	Up
2787	GNG5	1.76553	<2.22e-16	<1.64e-15	Up
2799	GNS	2.04082	<2.22e-16	<1.64e-15	Up
2841	GPR18	-2.07483	<2.22e-16	<1.64e-15	Down
2887	GRB10	2.26791	<2.22e-16	<1.64e-15	Up
2896	GRN	1.55586	<2.22e-16	<1.64e-15	Up
2907	GRINA	1.63246	<2.22e-16	<1.64e-15	Up
2936	GSR	1.93185	<2.22e-16	<1.64e-15	Up
2992	GYG1	2.99732	<2.22e-16	<1.64e-15	Up
3003	GZMK	-1.57858	<2.22e-16	<1.64e-15	Down
3006	HIST1H1C	1.51516	<2.22e-16	<1.64e-15	Up
3017	HIST1H2BD	1.80507	<2.22e-16	<1.64e-15	Up
3055	HCK	1.76093	<2.22e-16	<1.64e-15	Up
3082	HGF	1.65757	<2.22e-16	<1.64e-15	Up
3092	HIP1	1.76139	<2.22e-16	<1.64e-15	Up
3099	HK2	1.78406	<2.22e-16	<1.64e-15	Up
3101	HK3	2.54197	<2.22e-16	<1.64e-15	Up
3108	HLA-DMA	-1.663	<2.22e-16	<1.64e-15	Down
3109	HLA-DMB	-1.97778	<2.22e-16	<1.64e-15	Down
3113	HLA-DPA1	-1.84476	<2.22e-16	<1.64e-15	Down
3115	HLA-DPB1	-1.75561	<2.22e-16	<1.64e-15	Down
3122	HLA-DRA	-1.50332	<2.22e-16	<1.64e-15	Down
3240	HP	2.94523	<2.22e-16	<1.64e-15	Up
3267	AGFG1	2.03861	<2.22e-16	<1.64e-15	Up
3298	HSF2	-1.67854	<2.22e-16	<1.64e-15	Down
3399	ID3	-1.88466	<2.22e-16	<1.64e-15	Down
3459	IFNGR1	1.50298	<2.22e-16	<1.64e-15	Up
3516	RBPJ	1.51597	<2.22e-16	<1.64e-15	Up
3557	IL1RN	1.80519	<2.22e-16	<1.64e-15	Up
3560	IL2RB	-2.09543	<2.22e-16	<1.64e-15	Down
3575	IL7R	-1.63916	<2.22e-16	<1.64e-15	Down
3586	IL10	1.55436	<2.22e-16	<1.64e-15	Up
3587	IL10RA	-1.56804	<2.22e-16	<1.64e-15	Down
3588	IL10RB	1.68382	<2.22e-16	<1.64e-15	Up
3614	IMPDH1	1.56716	<2.22e-16	<1.64e-15	Up
3684	ITGAM	1.91373	<2.22e-16	<1.64e-15	Up
3702	ITK	-2.02519	<2.22e-16	<1.64e-15	Down
3718	JAK3	2.03553	<2.22e-16	<1.64e-15	Up
3726	JUNB	1.71553	<2.22e-16	<1.64e-15	Up
3732	CD82	1.60699	<2.22e-16	<1.64e-15	Up
3753	KCNE1	1.93793	<2.22e-16	<1.64e-15	Up
3820	KLRB1	-2.58282	<2.22e-16	<1.64e-15	Down
3823	KLRC3	-2.13182	<2.22e-16	<1.64e-15	Down
3824	KLRD1	-1.74283	<2.22e-16	<1.64e-15	Down
3841	KPNA5	-2.24182	<2.22e-16	<1.64e-15	Down
3932	LCK	-1.62603	<2.22e-16	<1.64e-15	Down
3934	LCN2	1.97392	<2.22e-16	<1.64e-15	Up
3939	LDHA	1.74125	<2.22e-16	<1.64e-15	Up
3949	LDLR	1.576	<2.22e-16	<1.64e-15	Up
3985	LIMK2	1.99096	<2.22e-16	<1.64e-15	Up
4001	LMNB1	2.15917	<2.22e-16	<1.64e-15	Up
4005	LMO2	1.51893	<2.22e-16	<1.64e-15	Up
4057	LTF	1.99545	<2.22e-16	<1.64e-15	Up
4063	LY9	-2.04413	<2.22e-16	<1.64e-15	Down
4068	SH2D1A	-1.56215	<2.22e-16	<1.64e-15	Down
4082	MARCKS	1.56841	<2.22e-16	<1.64e-15	Up
4097	MAFG	2.22387	<2.22e-16	<1.64e-15	Up
4208	MEF2C	-1.5504	<2.22e-16	<1.64e-15	Down
4216	MAP3K4	-1.52477	<2.22e-16	<1.64e-15	Down
4257	MGST1	1.87132	<2.22e-16	<1.64e-15	Up
4300	MLLT3	-1.63428	<2.22e-16	<1.64e-15	Down
4317	MMP8	2.59828	<2.22e-16	<1.64e-15	Up
4318	MMP9	2.35432	<2.22e-16	<1.64e-15	Up
4520	MTF1	2.08425	<2.22e-16	<1.64e-15	Up
4580	MTX1	1.92742	<2.22e-16	<1.64e-15	Up
4603	MYBL1	-1.74565	<2.22e-16	<1.64e-15	Down
4637	MYL6	1.54747	<2.22e-16	<1.64e-15	Up
4671	NAIP	2.15849	<2.22e-16	<1.64e-15	Up
4673	NAP1L1	-1.81136	<2.22e-16	<1.64e-15	Down
4689	NCF4	2.05551	<2.22e-16	<1.64e-15	Up
4753	NELL2	-2.28941	<2.22e-16	<1.64e-15	Down
4778	NFE2	1.83229	<2.22e-16	<1.64e-15	Up
4783	NFIL3	1.57722	<2.22e-16	<1.64e-15	Up
4835	NQO2	2.14421	<2.22e-16	<1.64e-15	Up
4907	NT5E	-1.66595	<2.22e-16	<1.64e-15	Down
5008	OSM	1.66493	<2.22e-16	<1.64e-15	Up
5019	OXCT1	-1.69084	<2.22e-16	<1.64e-15	Down
5023	P2RX1	1.79882	<2.22e-16	<1.64e-15	Up
5037	PEBP1	-1.71086	<2.22e-16	<1.64e-15	Down
5125	PCSK5	-1.78552	<2.22e-16	<1.64e-15	Down
5208	PFKFB2	1.71678	<2.22e-16	<1.64e-15	Up
5209	PFKFB3	2.3913	<2.22e-16	<1.64e-15	Up
5210	PFKFB4	1.85169	<2.22e-16	<1.64e-15	Up
5226	PGD	2.57574	<2.22e-16	<1.64e-15	Up
5265	SERPINA1	2.15385	<2.22e-16	<1.64e-15	Up
5271	SERPINB8	1.65442	<2.22e-16	<1.64e-15	Up
5291	PIK3CB	1.51495	<2.22e-16	<1.64e-15	Up
5337	PLD1	1.64411	<2.22e-16	<1.64e-15	Up
5351	PLOD1	1.54004	<2.22e-16	<1.64e-15	Up
5355	PLP2	2.01652	<2.22e-16	<1.64e-15	Up
5359	PLSCR1	1.62703	<2.22e-16	<1.64e-15	Up
5368	PNOC	-1.63115	<2.22e-16	<1.64e-15	Down
5378	PMS1	-1.64228	<2.22e-16	<1.64e-15	Down
5447	POR	1.86245	<2.22e-16	<1.64e-15	Up
5476	CTSA	1.51614	<2.22e-16	<1.64e-15	Up
5504	PPP1R2	-1.67573	<2.22e-16	<1.64e-15	Down
5509	PPP1R3D	1.92822	<2.22e-16	<1.64e-15	Up
5533	PPP3CC	-1.70797	<2.22e-16	<1.64e-15	Down
5566	PRKACA	1.52841	<2.22e-16	<1.64e-15	Up
5567	PRKACB	-2.29355	<2.22e-16	<1.64e-15	Down
5569	PKIA	-1.6755	<2.22e-16	<1.64e-15	Down
5580	PRKCD	1.62022	<2.22e-16	<1.64e-15	Up
5583	PRKCH	-1.68173	<2.22e-16	<1.64e-15	Down
5588	PRKCQ	-1.97527	<2.22e-16	<1.64e-15	Down
5608	MAP2K6	1.95332	<2.22e-16	<1.64e-15	Up
5612	PRKRIR	-1.54707	<2.22e-16	<1.64e-15	Down
5727	PTCH1	-1.54194	<2.22e-16	<1.64e-15	Down
5729	PTGDR	-1.92189	<2.22e-16	<1.64e-15	Down
5768	QSOX1	1.93725	<2.22e-16	<1.64e-15	Up
5775	PTPN4	-2.29707	<2.22e-16	<1.64e-15	Down
5836	PYGL	2.0067	<2.22e-16	<1.64e-15	Up
5872	RAB13	2.50797	<2.22e-16	<1.64e-15	Up
5873	RAB27A	1.87338	<2.22e-16	<1.64e-15	Up
5899	RALB	1.6176	<2.22e-16	<1.64e-15	Up
5930	RBBP6	-1.64346	<2.22e-16	<1.64e-15	Down
5936	RBM4	-1.73926	<2.22e-16	<1.64e-15	Down
5993	RFX5	-1.73089	<2.22e-16	<1.64e-15	Down
6036	RNASE2	1.66865	<2.22e-16	<1.64e-15	Up
6095	RORA	-1.62672	<2.22e-16	<1.64e-15	Down
6138	RPL15	-1.51759	<2.22e-16	<1.64e-15	Down
6147	RPL23A	-1.61954	<2.22e-16	<1.64e-15	Down
6252	RTN1	-1.74447	<2.22e-16	<1.64e-15	Down
6272	SORT1	2.47176	<2.22e-16	<1.64e-15	Up
6277	S100A6	1.59974	<2.22e-16	<1.64e-15	Up
6280	S100A9	2.77661	<2.22e-16	<1.64e-15	Up
6282	S100A11	1.92887	<2.22e-16	<1.64e-15	Up
6283	S100A12	3.31504	<2.22e-16	<1.64e-15	Up
6286	S100P	2.0406	<2.22e-16	<1.64e-15	Up
6310	ATXN1	1.69325	<2.22e-16	<1.64e-15	Up
6322	SCML1	-1.73115	<2.22e-16	<1.64e-15	Down
6375	XCL1	-1.88617	<2.22e-16	<1.64e-15	Down
6480	ST6GAL1	-1.5727	<2.22e-16	<1.64e-15	Down
6483	ST3GAL2	1.61173	<2.22e-16	<1.64e-15	Up
6503	SLA	1.81994	<2.22e-16	<1.64e-15	Up
6515	SLC2A3	2.64237	<2.22e-16	<1.64e-15	Up
6556	SLC11A1	1.6392	<2.22e-16	<1.64e-15	Up
6583	SLC22A4	1.86948	<2.22e-16	<1.64e-15	Up
6590	SLPI	1.63739	<2.22e-16	<1.64e-15	Up
6688	SPI1	1.8574	<2.22e-16	<1.64e-15	Up
6732	SRPK1	1.9701	<2.22e-16	<1.64e-15	Up
6774	STAT3	1.59869	<2.22e-16	<1.64e-15	Up
6775	STAT4	-1.85854	<2.22e-16	<1.64e-15	Down
6788	STK3	1.59014	<2.22e-16	<1.64e-15	Up
6813	STXBP2	2.00181	<2.22e-16	<1.64e-15	Up
6854	SYN2	1.56213	<2.22e-16	<1.64e-15	Up
6894	TARBP1	-1.83434	<2.22e-16	<1.64e-15	Down
6908	TBP	-1.50743	<2.22e-16	<1.64e-15	Down
6936	GCFC2	-1.55898	<2.22e-16	<1.64e-15	Down
6947	TCN1	1.82887	<2.22e-16	<1.64e-15	Up
7030	TFE3	1.67513	<2.22e-16	<1.64e-15	Up
7049	TGFBR3	-1.83223	<2.22e-16	<1.64e-15	Down
7074	TIAM1	-1.93243	<2.22e-16	<1.64e-15	Down
7076	TIMP1	1.83112	<2.22e-16	<1.64e-15	Up
7077	TIMP2	1.71675	<2.22e-16	<1.64e-15	Up
7097	TLR2	1.74407	<2.22e-16	<1.64e-15	Up
7100	TLR5	2.50841	<2.22e-16	<1.64e-15	Up
7163	TPD52	-1.60009	<2.22e-16	<1.64e-15	Down
7188	TRAF5	-1.88299	<2.22e-16	<1.64e-15	Down
7259	TSPYL1	-1.56133	<2.22e-16	<1.64e-15	Down
7295	TXN	1.97319	<2.22e-16	<1.64e-15	Up
7357	UGCG	1.67042	<2.22e-16	<1.64e-15	Up
7378	UPP1	2.808	<2.22e-16	<1.64e-15	Up
7464	CORO2A	1.55146	<2.22e-16	<1.64e-15	Up
7535	ZAP70	-1.60105	<2.22e-16	<1.64e-15	Down
7541	ZBTB14	-1.74558	<2.22e-16	<1.64e-15	Down
7562	ZNF708	-1.55623	<2.22e-16	<1.64e-15	Down
7574	ZNF26	-1.98642	<2.22e-16	<1.64e-15	Down
7597	ZBTB25	-1.91769	<2.22e-16	<1.64e-15	Down
7637	ZNF84	-1.89232	<2.22e-16	<1.64e-15	Down
7644	ZNF91	-2.15039	<2.22e-16	<1.64e-15	Down
7675	ZNF121	-1.58007	<2.22e-16	<1.64e-15	Down
7705	ZNF146	-1.66394	<2.22e-16	<1.64e-15	Down
7706	TRIM25	1.65447	<2.22e-16	<1.64e-15	Up
7782	SLC30A4	-1.72114	<2.22e-16	<1.64e-15	Down
7850	IL1R2	2.45364	<2.22e-16	<1.64e-15	Up
7879	RAB7A	1.97947	<2.22e-16	<1.64e-15	Up
8277	TKTL1	-1.58945	<2.22e-16	<1.64e-15	Down
8291	DYSF	2.63013	<2.22e-16	<1.64e-15	Up
8302	KLRC4	-1.64907	<2.22e-16	<1.64e-15	Down
8320	EOMES	-1.7661	<2.22e-16	<1.64e-15	Down
8331	HIST1H2AJ	1.61001	<2.22e-16	<1.64e-15	Up
8344	HIST1H2BE	1.70522	<2.22e-16	<1.64e-15	Up
8345	HIST1H2BH	1.77202	<2.22e-16	<1.64e-15	Up
8355	HIST1H3G	1.52959	<2.22e-16	<1.64e-15	Up
8445	DYRK2	-2.0164	<2.22e-16	<1.64e-15	Down
8504	PEX3	-1.90132	<2.22e-16	<1.64e-15	Down
8509	NDST2	1.8153	<2.22e-16	<1.64e-15	Up
8522	GAS7	2.55086	<2.22e-16	<1.64e-15	Up
8530	CST7	2.14587	<2.22e-16	<1.64e-15	Up
8569	MKNK1	2.19966	<2.22e-16	<1.64e-15	Up
8609	KLF7	1.53415	<2.22e-16	<1.64e-15	Up
8631	SKAP1	-1.76771	<2.22e-16	<1.64e-15	Down
8665	EIF3F	-1.98479	<2.22e-16	<1.64e-15	Down
8672	EIF4G3	1.51879	<2.22e-16	<1.64e-15	Up
8718	TNFRSF25	-1.72412	<2.22e-16	<1.64e-15	Down
8724	SNX3	1.69092	<2.22e-16	<1.64e-15	Up
8725	URI1	-1.82461	<2.22e-16	<1.64e-15	Down
8754	ADAM9	1.80251	<2.22e-16	<1.64e-15	Up
8778	SIGLEC5	2.15039	<2.22e-16	<1.64e-15	Up
8807	IL18RAP	1.79737	<2.22e-16	<1.64e-15	Up
8809	IL18R1	1.86204	<2.22e-16	<1.64e-15	Up
8821	INPP4B	-1.64975	<2.22e-16	<1.64e-15	Down
8825	LIN7A	1.87481	<2.22e-16	<1.64e-15	Up
8837	CFLAR	1.55529	<2.22e-16	<1.64e-15	Up
8876	VNN1	2.39278	<2.22e-16	<1.64e-15	Up
8886	DDX18	-1.65262	<2.22e-16	<1.64e-15	Down
8897	MTMR3	1.84071	<2.22e-16	<1.64e-15	Up
8972	MGAM	2.0106	<2.22e-16	<1.64e-15	Up
8993	PGLYRP1	2.21236	<2.22e-16	<1.64e-15	Up
9021	SOCS3	2.23714	<2.22e-16	<1.64e-15	Up
9044	BTAF1	-1.53095	<2.22e-16	<1.64e-15	Down
9050	PSTPIP2	2.02423	<2.22e-16	<1.64e-15	Up
9057	SLC7A6	-1.64333	<2.22e-16	<1.64e-15	Down
9093	DNAJA3	-1.71078	<2.22e-16	<1.64e-15	Down
9114	ATP6V0D1	1.5824	<2.22e-16	<1.64e-15	Up
9166	EBAG9	-1.6211	<2.22e-16	<1.64e-15	Down
9184	BUB3	-1.57504	<2.22e-16	<1.64e-15	Down
9209	LRRFIP2	1.99466	<2.22e-16	<1.64e-15	Up
9214	FAIM3	-1.86113	<2.22e-16	<1.64e-15	Down
9236	CCPG1	1.5266	<2.22e-16	<1.64e-15	Up
9241	NOG	-2.03524	<2.22e-16	<1.64e-15	Down
9249	DHRS3	-1.91646	<2.22e-16	<1.64e-15	Down
9252	RPS6KA5	-1.70288	<2.22e-16	<1.64e-15	Down
9260	PDLIM7	1.71988	<2.22e-16	<1.64e-15	Up
9324	HMGN3	-1.88269	<2.22e-16	<1.64e-15	Down
9334	B4GALT5	2.22445	<2.22e-16	<1.64e-15	Up
9397	NMT2	-2.01044	<2.22e-16	<1.64e-15	Down
9451	EIF2AK3	-1.56377	<2.22e-16	<1.64e-15	Down
9452	ITM2A	-1.55656	<2.22e-16	<1.64e-15	Down
9466	IL27RA	-1.62414	<2.22e-16	<1.64e-15	Down
9489	PGS1	2.16074	<2.22e-16	<1.64e-15	Up
9497	SLC4A7	-1.89598	<2.22e-16	<1.64e-15	Down
9517	SPTLC2	1.94196	<2.22e-16	<1.64e-15	Up
9540	TP53I3	1.8726	<2.22e-16	<1.64e-15	Up
9545	RAB3D	1.52308	<2.22e-16	<1.64e-15	Up
9605	VPS9D1	1.62158	<2.22e-16	<1.64e-15	Up
9648	GCC2	-1.7193	<2.22e-16	<1.64e-15	Down
9657	IQCB1	-1.50262	<2.22e-16	<1.64e-15	Down
9666	DZIP3	-1.63024	<2.22e-16	<1.64e-15	Down
9710	KIAA0355	-1.57847	<2.22e-16	<1.64e-15	Down
9737	GPRASP1	-1.76435	<2.22e-16	<1.64e-15	Down
9759	HDAC4	1.89259	<2.22e-16	<1.64e-15	Up
9760	TOX	-2.06506	<2.22e-16	<1.64e-15	Down
9806	SPOCK2	-1.63625	<2.22e-16	<1.64e-15	Down
9840	TESPA1	-1.80286	<2.22e-16	<1.64e-15	Down
9860	LRIG2	-1.76229	<2.22e-16	<1.64e-15	Down
9882	TBC1D4	-2.16599	<2.22e-16	<1.64e-15	Down
9925	ZBTB5	-1.91788	<2.22e-16	<1.64e-15	Down
9927	MFN2	1.50489	<2.22e-16	<1.64e-15	Up
9984	THOC1	-1.55952	<2.22e-16	<1.64e-15	Down
10009	ZBTB33	-1.91966	<2.22e-16	<1.64e-15	Down
10011	SRA1	1.54948	<2.22e-16	<1.64e-15	Up
10043	TOM1	1.73692	<2.22e-16	<1.64e-15	Up
10054	UBA2	-1.62864	<2.22e-16	<1.64e-15	Down
10079	ATP9A	1.73538	<2.22e-16	<1.64e-15	Up
10090	UST	-1.68798	<2.22e-16	<1.64e-15	Down
10099	TSPAN3	-1.50012	<2.22e-16	<1.64e-15	Down
10121	ACTR1A	1.53194	<2.22e-16	<1.64e-15	Up
10123	ARL4C	-1.98586	<2.22e-16	<1.64e-15	Down
10124	ARL4A	1.55443	<2.22e-16	<1.64e-15	Up
10125	RASGRP1	-2.062	<2.22e-16	<1.64e-15	Down
10128	LRPPRC	-1.6592	<2.22e-16	<1.64e-15	Down
10184	LHFPL2	1.50707	<2.22e-16	<1.64e-15	Up
10194	TSHZ1	-1.65652	<2.22e-16	<1.64e-15	Down
10199	MPHOSPH10	-1.52434	<2.22e-16	<1.64e-15	Down
10211	FLOT1	2.57543	<2.22e-16	<1.64e-15	Up
10219	KLRG1	-1.89764	<2.22e-16	<1.64e-15	Down
10221	TRIB1	1.52508	<2.22e-16	<1.64e-15	Up
10225	CD96	-1.95623	<2.22e-16	<1.64e-15	Down
10226	PLIN3	1.89773	<2.22e-16	<1.64e-15	Up
10261	IGSF6	1.57313	<2.22e-16	<1.64e-15	Up
10313	RTN3	1.64818	<2.22e-16	<1.64e-15	Up
10314	LANCL1	-1.56694	<2.22e-16	<1.64e-15	Down
10363	HMG20A	-1.67634	<2.22e-16	<1.64e-15	Down
10409	BASP1	2.13854	<2.22e-16	<1.64e-15	Up
10410	IFITM3	1.57252	<2.22e-16	<1.64e-15	Up
10424	PGRMC2	-1.61417	<2.22e-16	<1.64e-15	Down
10455	ECI2	-1.63265	<2.22e-16	<1.64e-15	Down
10473	HMGN4	-1.54454	<2.22e-16	<1.64e-15	Down
10538	BATF	1.85936	<2.22e-16	<1.64e-15	Up
10540	DCTN2	1.58154	<2.22e-16	<1.64e-15	Up
10562	OLFM4	1.93304	<2.22e-16	<1.64e-15	Up
10578	GNLY	-1.5299	<2.22e-16	<1.64e-15	Down
10581	IFITM2	1.67258	<2.22e-16	<1.64e-15	Up
10602	CDC42EP3	2.02813	<2.22e-16	<1.64e-15	Up
10645	CAMKK2	1.70339	<2.22e-16	<1.64e-15	Up
10781	ZNF266	-1.87457	<2.22e-16	<1.64e-15	Down
10859	LILRB1	1.71661	<2.22e-16	<1.64e-15	Up
10884	MRPS30	-1.53384	<2.22e-16	<1.64e-15	Down
10890	RAB10	1.63922	<2.22e-16	<1.64e-15	Up
10892	MALT1	-1.7995	<2.22e-16	<1.64e-15	Down
10904	BLCAP	-1.94418	<2.22e-16	<1.64e-15	Down
10949	HNRNPA0	-1.75859	<2.22e-16	<1.64e-15	Down
10962	MLLT11	-1.8223	<2.22e-16	<1.64e-15	Down
10970	CKAP4	2.62013	<2.22e-16	<1.64e-15	Up
10981	RAB32	2.12316	<2.22e-16	<1.64e-15	Up
11016	ATF7	1.57164	<2.22e-16	<1.64e-15	Up
11025	LILRB3	1.96845	<2.22e-16	<1.64e-15	Up
11031	RAB31	2.12686	<2.22e-16	<1.64e-15	Up
11044	PAPD7	-2.0117	<2.22e-16	<1.64e-15	Down
11112	HIBADH	-1.57941	<2.22e-16	<1.64e-15	Down
11123	RCAN3	-1.94451	<2.22e-16	<1.64e-15	Down
11126	CD160	-2.16712	<2.22e-16	<1.64e-15	Down
11127	KIF3A	-1.82211	<2.22e-16	<1.64e-15	Down
11184	MAP4K1	-1.50425	<2.22e-16	<1.64e-15	Down
11213	IRAK3	2.66328	<2.22e-16	<1.64e-15	Up
11215	AKAP11	-1.92589	<2.22e-16	<1.64e-15	Down
11240	PADI2	1.95621	<2.22e-16	<1.64e-15	Up
11278	KLF12	-1.59904	<2.22e-16	<1.64e-15	Down
11328	FKBP9	1.58902	<2.22e-16	<1.64e-15	Up
22807	IKZF2	-1.63646	<2.22e-16	<1.64e-15	Down
22868	FASTKD2	-1.73884	<2.22e-16	<1.64e-15	Down
22902	RUFY3	-1.50947	<2.22e-16	<1.64e-15	Down
22954	TRIM32	-1.59424	<2.22e-16	<1.64e-15	Down
23001	WDFY3	2.37724	<2.22e-16	<1.64e-15	Up
23014	FBXO21	-1.88017	<2.22e-16	<1.64e-15	Down
23015	GOLGA8A	-1.94525	<2.22e-16	<1.64e-15	Down
23095	KIF1B	2.80501	<2.22e-16	<1.64e-15	Up
23107	MRPS27	-1.756	<2.22e-16	<1.64e-15	Down
23158	TBC1D9	-1.9423	<2.22e-16	<1.64e-15	Down
23164	MPRIP	-1.80476	<2.22e-16	<1.64e-15	Down
23175	LPIN1	-1.52593	<2.22e-16	<1.64e-15	Down
23180	RFTN1	-2.06943	<2.22e-16	<1.64e-15	Down
23200	ATP11B	2.00841	<2.22e-16	<1.64e-15	Up
23210	JMJD6	1.71395	<2.22e-16	<1.64e-15	Up
23229	ARHGEF9	-1.54505	<2.22e-16	<1.64e-15	Down
23230	VPS13A	-1.57181	<2.22e-16	<1.64e-15	Down
23250	ATP11A	1.52503	<2.22e-16	<1.64e-15	Up
23259	DDHD2	-2.35499	<2.22e-16	<1.64e-15	Down
23313	KIAA0930	1.70198	<2.22e-16	<1.64e-15	Up
23338	JADE2	-1.69457	<2.22e-16	<1.64e-15	Down
23344	ESYT1	-1.54537	<2.22e-16	<1.64e-15	Down
23369	PUM2	-1.66559	<2.22e-16	<1.64e-15	Down
23370	ARHGEF18	-1.78719	<2.22e-16	<1.64e-15	Down
23484	LEPROTL1	-1.55887	<2.22e-16	<1.64e-15	Down
23492	CBX7	-1.52719	<2.22e-16	<1.64e-15	Down
23500	DAAM2	1.50506	<2.22e-16	<1.64e-15	Up
23564	DDAH2	2.21244	<2.22e-16	<1.64e-15	Up
23569	PADI4	2.21807	<2.22e-16	<1.64e-15	Up
23593	HEBP2	1.51403	<2.22e-16	<1.64e-15	Up
23598	PATZ1	-1.57236	<2.22e-16	<1.64e-15	Down
23601	CLEC5A	2.37536	<2.22e-16	<1.64e-15	Up
23635	SSBP2	-2.28366	<2.22e-16	<1.64e-15	Down
23708	GSPT2	-1.5458	<2.22e-16	<1.64e-15	Down
23765	IL17RA	1.73183	<2.22e-16	<1.64e-15	Up
25798	BRI3	1.76487	<2.22e-16	<1.64e-15	Up
25814	ATXN10	-1.82845	<2.22e-16	<1.64e-15	Down
25845	PP7080	-1.84078	<2.22e-16	<1.64e-15	Down
25870	SUMF2	-1.58551	<2.22e-16	<1.64e-15	Down
25875	LETMD1	-1.76085	<2.22e-16	<1.64e-15	Down
25926	NOL11	-1.5454	<2.22e-16	<1.64e-15	Down
26009	ZZZ3	-1.64028	<2.22e-16	<1.64e-15	Down
26031	OSBPL3	-1.66381	<2.22e-16	<1.64e-15	Down
26118	WSB1	1.66265	<2.22e-16	<1.64e-15	Up
26119	LDLRAP1	-1.94392	<2.22e-16	<1.64e-15	Down
26152	ZNF337	-1.8394	<2.22e-16	<1.64e-15	Down
26207	PITPNC1	-1.76986	<2.22e-16	<1.64e-15	Down
26249	KLHL3	-1.94952	<2.22e-16	<1.64e-15	Down
26278	SACS	-1.91569	<2.22e-16	<1.64e-15	Down
26289	AK5	-1.69977	<2.22e-16	<1.64e-15	Down
26502	NARF	1.74735	<2.22e-16	<1.64e-15	Up
26524	LATS2	1.63743	<2.22e-16	<1.64e-15	Up
26751	SH3YL1	-2.03275	<2.22e-16	<1.64e-15	Down
26873	OPLAH	2.07238	<2.22e-16	<1.64e-15	Up
26996	GPR160	1.58293	<2.22e-16	<1.64e-15	Up
27040	LAT	-1.97642	<2.22e-16	<1.64e-15	Down
27065	NSG1	-1.5003	<2.22e-16	<1.64e-15	Down
27075	TSPAN13	-1.6176	<2.22e-16	<1.64e-15	Down
27079	RPUSD2	-1.50337	<2.22e-16	<1.64e-15	Down
27180	SIGLEC9	2.27806	<2.22e-16	<1.64e-15	Up
27246	RNF115	-1.54162	<2.22e-16	<1.64e-15	Down
27284	SULT1B1	2.12073	<2.22e-16	<1.64e-15	Up
27314	RAB30	-1.61612	<2.22e-16	<1.64e-15	Down
27334	P2RY10	-1.59813	<2.22e-16	<1.64e-15	Down
27347	STK39	-1.63219	<2.22e-16	<1.64e-15	Down
28516	TRDV3	-2.05286	<2.22e-16	<1.64e-15	Down
28639	TRBC1	-1.83694	<2.22e-16	<1.64e-15	Down
28755	TRAC	-1.82906	<2.22e-16	<1.64e-15	Down
28951	TRIB2	-1.77195	<2.22e-16	<1.64e-15	Down
28978	TMEM14A	-1.69406	<2.22e-16	<1.64e-15	Down
28986	MAGEH1	-1.73124	<2.22e-16	<1.64e-15	Down
29097	CNIH4	2.00688	<2.22e-16	<1.64e-15	Up
29121	CLEC2D	-1.56233	<2.22e-16	<1.64e-15	Down
29760	BLNK	-1.51165	<2.22e-16	<1.64e-15	Down
29799	YPEL1	-1.57309	<2.22e-16	<1.64e-15	Down
29969	MDFIC	-1.75836	<2.22e-16	<1.64e-15	Down
30061	SLC40A1	1.52164	<2.22e-16	<1.64e-15	Up
50486	G0S2	1.51755	<2.22e-16	<1.64e-15	Up
50807	ASAP1	1.77452	<2.22e-16	<1.64e-15	Up
50852	TRAT1	-1.62425	<2.22e-16	<1.64e-15	Down
50861	STMN3	-1.72264	<2.22e-16	<1.64e-15	Down
51054	PLEKHA8P1	-1.52107	<2.22e-16	<1.64e-15	Down
51100	SH3GLB1	2.04733	<2.22e-16	<1.64e-15	Up
51108	METTL9	2.44402	<2.22e-16	<1.64e-15	Up
51123	ZNF706	-1.54886	<2.22e-16	<1.64e-15	Down
51176	LEF1	-1.53385	<2.22e-16	<1.64e-15	Down
51192	CKLF	1.81476	<2.22e-16	<1.64e-15	Up
51271	UBAP1	1.92119	<2.22e-16	<1.64e-15	Up
51276	ZNF571	-1.55711	<2.22e-16	<1.64e-15	Down
51279	C1RL	1.6003	<2.22e-16	<1.64e-15	Up
51304	ZDHHC3	2.24066	<2.22e-16	<1.64e-15	Up
51307	FAM53C	1.5775	<2.22e-16	<1.64e-15	Up
51311	TLR8	1.70895	<2.22e-16	<1.64e-15	Up
51338	MS4A4A	2.12641	<2.22e-16	<1.64e-15	Up
51348	KLRF1	-2.74432	<2.22e-16	<1.64e-15	Down
51466	EVL	-2.13282	<2.22e-16	<1.64e-15	Down
51496	CTDSPL2	-1.50967	<2.22e-16	<1.64e-15	Down
51523	CXXC5	-1.61715	<2.22e-16	<1.64e-15	Down
51601	LIPT1	-1.8331	<2.22e-16	<1.64e-15	Down
51706	CYB5R1	1.68254	<2.22e-16	<1.64e-15	Up
51727	CMPK1	-1.57626	<2.22e-16	<1.64e-15	Down
51734	MSRB1	2.03478	<2.22e-16	<1.64e-15	Up
51776	ZAK	1.7946	<2.22e-16	<1.64e-15	Up
53344	CHIC1	-1.54899	<2.22e-16	<1.64e-15	Down
53347	UBASH3A	-1.61238	<2.22e-16	<1.64e-15	Down
53831	GPR84	2.79677	<2.22e-16	<1.64e-15	Up
53918	PELO	1.52418	<2.22e-16	<1.64e-15	Up
54145	H2BFS	1.51205	<2.22e-16	<1.64e-15	Up
54432	YIPF1	1.88332	<2.22e-16	<1.64e-15	Up
54434	SSH1	1.52517	<2.22e-16	<1.64e-15	Up
54502	RBM47	1.65733	<2.22e-16	<1.64e-15	Up
54512	EXOSC4	1.99522	<2.22e-16	<1.64e-15	Up
54536	EXOC6	1.61955	<2.22e-16	<1.64e-15	Up
54602	NDFIP2	-1.56976	<2.22e-16	<1.64e-15	Down
54674	LRRN3	-1.89692	<2.22e-16	<1.64e-15	Down
54682	MANSC1	1.58735	<2.22e-16	<1.64e-15	Up
54757	FAM20A	1.75366	<2.22e-16	<1.64e-15	Up
54762	GRAMD1C	-1.66248	<2.22e-16	<1.64e-15	Down
54843	SYTL2	-1.57001	<2.22e-16	<1.64e-15	Down
54900	LAX1	-1.51832	<2.22e-16	<1.64e-15	Down
54941	RNF125	-1.6148	<2.22e-16	<1.64e-15	Down
54946	SLC41A3	-1.696	<2.22e-16	<1.64e-15	Down
54947	LPCAT2	1.561	<2.22e-16	<1.64e-15	Up
55006	TRMT61B	-1.89238	<2.22e-16	<1.64e-15	Down
55013	CCDC109B	-1.64706	<2.22e-16	<1.64e-15	Down
55035	NOL8	-1.56075	<2.22e-16	<1.64e-15	Down
55062	WIPI1	1.60299	<2.22e-16	<1.64e-15	Up
55070	DET1	-1.55503	<2.22e-16	<1.64e-15	Down
55129	ANO10	2.31958	<2.22e-16	<1.64e-15	Up
55164	SHQ1	-1.82953	<2.22e-16	<1.64e-15	Down
55250	ELP2	-1.89251	<2.22e-16	<1.64e-15	Down
55274	PHF10	-1.89577	<2.22e-16	<1.64e-15	Down
55278	QRSL1	-1.58674	<2.22e-16	<1.64e-15	Down
55301	OLAH	1.80932	<2.22e-16	<1.64e-15	Up
55316	RSAD1	-1.76796	<2.22e-16	<1.64e-15	Down
55330	BLOC1S4	-1.64777	<2.22e-16	<1.64e-15	Down
55331	ACER3	2.1418	<2.22e-16	<1.64e-15	Up
55332	DRAM1	1.91232	<2.22e-16	<1.64e-15	Up
55347	ABHD10	-1.62063	<2.22e-16	<1.64e-15	Down
55357	TBC1D2	1.5615	<2.22e-16	<1.64e-15	Up
55422	ZNF331	-1.55355	<2.22e-16	<1.64e-15	Down
55423	SIRPG	-1.57756	<2.22e-16	<1.64e-15	Down
55556	ENOSF1	-1.52121	<2.22e-16	<1.64e-15	Down
55591	VEZT	-1.63468	<2.22e-16	<1.64e-15	Down
55617	TASP1	-1.60577	<2.22e-16	<1.64e-15	Down
55640	FLVCR2	1.64305	<2.22e-16	<1.64e-15	Up
55647	RAB20	1.7961	<2.22e-16	<1.64e-15	Up
55653	BCAS4	-1.58871	<2.22e-16	<1.64e-15	Down
55667	DENND4C	-1.52407	<2.22e-16	<1.64e-15	Down
55711	FAR2	1.85048	<2.22e-16	<1.64e-15	Up
55750	AGK	-1.67906	<2.22e-16	<1.64e-15	Down
55769	ZNF83	-1.56489	<2.22e-16	<1.64e-15	Down
55784	MCTP2	2.10052	<2.22e-16	<1.64e-15	Up
55799	CACNA2D3	-1.58142	<2.22e-16	<1.64e-15	Down
55858	TMEM165	1.72385	<2.22e-16	<1.64e-15	Up
55900	ZNF302	-1.52277	<2.22e-16	<1.64e-15	Down
55902	ACSS2	2.07963	<2.22e-16	<1.64e-15	Up
56160	NDNL2	-1.53368	<2.22e-16	<1.64e-15	Down
56204	FAM214A	-1.69637	<2.22e-16	<1.64e-15	Down
56242	ZNF253	-1.95542	<2.22e-16	<1.64e-15	Down
56253	CRTAM	-1.99468	<2.22e-16	<1.64e-15	Down
56477	CCL28	-1.83094	<2.22e-16	<1.64e-15	Down
56729	RETN	2.60053	<2.22e-16	<1.64e-15	Up
56911	MAP3K7CL	-1.50608	<2.22e-16	<1.64e-15	Down
56916	SMARCAD1	-2.12386	<2.22e-16	<1.64e-15	Down
56922	MCCC1	-1.53787	<2.22e-16	<1.64e-15	Down
56941	HMCES	-1.53747	<2.22e-16	<1.64e-15	Down
56950	SMYD2	-1.79538	<2.22e-16	<1.64e-15	Down
56983	POGLUT1	-1.57041	<2.22e-16	<1.64e-15	Down
57007	ACKR3	-1.56654	<2.22e-16	<1.64e-15	Down
57085	AGTRAP	1.95774	<2.22e-16	<1.64e-15	Up
57089	ENTPD7	1.58542	<2.22e-16	<1.64e-15	Up
57125	PLXDC1	-1.94768	<2.22e-16	<1.64e-15	Down
57126	CD177	3.37376	<2.22e-16	<1.64e-15	Up
57134	MAN1C1	-1.90367	<2.22e-16	<1.64e-15	Down
57186	RALGAPA2	1.63734	<2.22e-16	<1.64e-15	Up
57189	KIAA1147	-1.55627	<2.22e-16	<1.64e-15	Down
57198	ATP8B2	-1.78986	<2.22e-16	<1.64e-15	Down
57209	ZNF248	-1.62265	<2.22e-16	<1.64e-15	Down
57463	AMIGO1	-1.82686	<2.22e-16	<1.64e-15	Down
57489	ODF2L	-1.79911	<2.22e-16	<1.64e-15	Down
57568	SIPA1L2	2.01483	<2.22e-16	<1.64e-15	Up
57587	KIAA1430	-1.87051	<2.22e-16	<1.64e-15	Down
57616	TSHZ3	1.75044	<2.22e-16	<1.64e-15	Up
57633	LRRN1	1.5304	<2.22e-16	<1.64e-15	Up
57655	GRAMD1A	1.55794	<2.22e-16	<1.64e-15	Up
57659	ZBTB4	-1.91388	<2.22e-16	<1.64e-15	Down
57711	ZNF529	-2.10988	<2.22e-16	<1.64e-15	Down
58472	SQRDL	2.22978	<2.22e-16	<1.64e-15	Up
58484	NLRC4	2.10044	<2.22e-16	<1.64e-15	Up
58487	CREBZF	-1.7313	<2.22e-16	<1.64e-15	Down
58528	RRAGD	1.97157	<2.22e-16	<1.64e-15	Up
59084	ENPP5	-1.89798	<2.22e-16	<1.64e-15	Down
59338	PLEKHA1	-2.33094	<2.22e-16	<1.64e-15	Down
59342	SCPEP1	1.53898	<2.22e-16	<1.64e-15	Up
60468	BACH2	-1.67763	<2.22e-16	<1.64e-15	Down
60487	TRMT11	-1.62231	<2.22e-16	<1.64e-15	Down
60675	PROK2	1.59039	<2.22e-16	<1.64e-15	Up
64062	RBM26	-1.52178	<2.22e-16	<1.64e-15	Down
64092	SAMSN1	1.73355	<2.22e-16	<1.64e-15	Up
64112	MOAP1	-1.52688	<2.22e-16	<1.64e-15	Down
64172	OSGEPL1	-1.94837	<2.22e-16	<1.64e-15	Down
64218	SEMA4A	2.14062	<2.22e-16	<1.64e-15	Up
64219	PJA1	-1.64173	<2.22e-16	<1.64e-15	Down
64328	XPO4	-1.59194	<2.22e-16	<1.64e-15	Down
64432	MRPS25	-1.54349	<2.22e-16	<1.64e-15	Down
64769	MEAF6	-1.5291	<2.22e-16	<1.64e-15	Down
64860	ARMCX5	-1.59245	<2.22e-16	<1.64e-15	Down
64864	RFX7	-1.71425	<2.22e-16	<1.64e-15	Down
64919	BCL11B	-1.86835	<2.22e-16	<1.64e-15	Down
64921	CASD1	-1.57021	<2.22e-16	<1.64e-15	Down
65108	MARCKSL1	-1.65905	<2.22e-16	<1.64e-15	Down
65110	UPF3A	-1.68032	<2.22e-16	<1.64e-15	Down
78991	PCYOX1L	-1.65032	<2.22e-16	<1.64e-15	Down
79073	TMEM109	-1.62062	<2.22e-16	<1.64e-15	Down
79089	TMUB2	1.71744	<2.22e-16	<1.64e-15	Up
79161	TMEM243	-1.73157	<2.22e-16	<1.64e-15	Down
79168	LILRA6	1.8722	<2.22e-16	<1.64e-15	Up
79621	RNASEH2B	-1.53851	<2.22e-16	<1.64e-15	Down
79623	GALNT14	1.77417	<2.22e-16	<1.64e-15	Up
79650	USB1	2.24103	<2.22e-16	<1.64e-15	Up
79660	PPP1R3B	1.56579	<2.22e-16	<1.64e-15	Up
79673	ZNF329	-1.77793	<2.22e-16	<1.64e-15	Down
79695	GALNT12	-1.69634	<2.22e-16	<1.64e-15	Down
79709	COLGALT1	1.90424	<2.22e-16	<1.64e-15	Up
79728	PALB2	-1.50453	<2.22e-16	<1.64e-15	Down
79730	NSUN7	1.923	<2.22e-16	<1.64e-15	Up
79744	ZNF419	-1.63053	<2.22e-16	<1.64e-15	Down
79772	MCTP1	1.54051	<2.22e-16	<1.64e-15	Up
79886	CAAP1	-1.65572	<2.22e-16	<1.64e-15	Down
79887	PLBD1	2.00413	<2.22e-16	<1.64e-15	Up
79930	DOK3	1.92958	<2.22e-16	<1.64e-15	Up
79956	ERMP1	-1.53786	<2.22e-16	<1.64e-15	Down
79961	DENND2D	-1.59379	<2.22e-16	<1.64e-15	Down
80008	TMEM156	-1.56123	<2.22e-16	<1.64e-15	Down
80019	UBTD1	1.58413	<2.22e-16	<1.64e-15	Up
80067	DCAF17	-1.50825	<2.22e-16	<1.64e-15	Down
80095	ZNF606	-1.61418	<2.22e-16	<1.64e-15	Down
80184	CEP290	-1.63854	<2.22e-16	<1.64e-15	Down
80264	ZNF430	-1.60044	<2.22e-16	<1.64e-15	Down
80301	PLEKHO2	1.68529	<2.22e-16	<1.64e-15	Up
80315	CPEB4	2.182	<2.22e-16	<1.64e-15	Up
80331	DNAJC5	1.62273	<2.22e-16	<1.64e-15	Up
81539	SLC38A1	-1.547	<2.22e-16	<1.64e-15	Down
81550	TDRD3	-1.72489	<2.22e-16	<1.64e-15	Down
81606	LBH	-2.09385	<2.22e-16	<1.64e-15	Down
81631	MAP1LC3B	1.70062	<2.22e-16	<1.64e-15	Up
81669	CCNL2	-1.5333	<2.22e-16	<1.64e-15	Down
83464	APH1B	1.87333	<2.22e-16	<1.64e-15	Up
83853	ROPN1L	2.03166	<2.22e-16	<1.64e-15	Up
83862	TMEM120A	1.98702	<2.22e-16	<1.64e-15	Up
83888	FGFBP2	-1.8631	<2.22e-16	<1.64e-15	Down
83939	EIF2A	-1.72077	<2.22e-16	<1.64e-15	Down
83988	NCALD	-1.53273	<2.22e-16	<1.64e-15	Down
83999	KREMEN1	1.85636	<2.22e-16	<1.64e-15	Up
84002	B3GNT5	1.61315	<2.22e-16	<1.64e-15	Up
84034	EMILIN2	1.86911	<2.22e-16	<1.64e-15	Up
84067	FAM160A2	1.64113	<2.22e-16	<1.64e-15	Up
84128	WDR75	-1.56178	<2.22e-16	<1.64e-15	Down
84131	CEP78	-1.99753	<2.22e-16	<1.64e-15	Down
84181	CHD6	-2.04526	<2.22e-16	<1.64e-15	Down
84247	LDOC1L	-1.68393	<2.22e-16	<1.64e-15	Down
84277	DNAJC30	-1.73925	<2.22e-16	<1.64e-15	Down
84329	HVCN1	-1.91239	<2.22e-16	<1.64e-15	Down
84418	CYSTM1	3.32575	<2.22e-16	<1.64e-15	Up
84549	MAK16	-1.58475	<2.22e-16	<1.64e-15	Down
84649	DGAT2	1.62433	<2.22e-16	<1.64e-15	Up
84674	CARD6	2.46831	<2.22e-16	<1.64e-15	Up
84678	KDM2B	-1.78841	<2.22e-16	<1.64e-15	Down
84803	AGPAT9	1.56746	<2.22e-16	<1.64e-15	Up
84911	ZNF382	-1.63491	<2.22e-16	<1.64e-15	Down
85015	USP45	-1.6406	<2.22e-16	<1.64e-15	Down
85236	HIST1H2BK	1.52173	<2.22e-16	<1.64e-15	Up
85315	PAQR8	-2.36387	<2.22e-16	<1.64e-15	Down
85379	KIAA1671	-1.5182	<2.22e-16	<1.64e-15	Down
90321	ZNF766	-1.54585	<2.22e-16	<1.64e-15	Down
90362	FAM110B	1.50115	<2.22e-16	<1.64e-15	Up
90488	TMEM263	-1.70482	<2.22e-16	<1.64e-15	Down
90624	LYRM7	-1.69953	<2.22e-16	<1.64e-15	Down
90634	N4BP2L1	-1.59249	<2.22e-16	<1.64e-15	Down
91010	FMNL3	-1.99133	<2.22e-16	<1.64e-15	Down
91272	BOD1	-1.68321	<2.22e-16	<1.64e-15	Down
91782	CHMP7	-1.94606	<2.22e-16	<1.64e-15	Down
91801	ALKBH8	-1.54227	<2.22e-16	<1.64e-15	Down
92799	SHKBP1	1.53573	<2.22e-16	<1.64e-15	Up
92912	UBE2Q2	-1.96286	<2.22e-16	<1.64e-15	Down
93058	COQ10A	-1.86763	<2.22e-16	<1.64e-15	Down
93210	PGAP3	-1.61168	<2.22e-16	<1.64e-15	Down
93622	LOC93622	-2.20766	<2.22e-16	<1.64e-15	Down
94107	TMEM203	-1.61086	<2.22e-16	<1.64e-15	Down
112840	WDR89	-1.91374	<2.22e-16	<1.64e-15	Down
113612	CYP2U1	-1.54087	<2.22e-16	<1.64e-15	Down
114836	SLAMF6	-1.83402	<2.22e-16	<1.64e-15	Down
115352	FCRL3	-1.94243	<2.22e-16	<1.64e-15	Down
115426	UHRF2	-1.73001	<2.22e-16	<1.64e-15	Down
115727	RASGRP4	1.63936	<2.22e-16	<1.64e-15	Up
115761	ARL11	1.66637	<2.22e-16	<1.64e-15	Up
116236	ABHD15	-1.6618	<2.22e-16	<1.64e-15	Down
116369	SLC26A8	2.3443	<2.22e-16	<1.64e-15	Up
116496	FAM129A	1.7551	<2.22e-16	<1.64e-15	Up
116844	LRG1	2.74549	<2.22e-16	<1.64e-15	Up
117157	SH2D1B	-1.96093	<2.22e-16	<1.64e-15	Down
117247	SLC16A10	-1.5467	<2.22e-16	<1.64e-15	Down
117289	TAGAP	-1.58124	<2.22e-16	<1.64e-15	Down
118460	EXOSC6	-1.74097	<2.22e-16	<1.64e-15	Down
118932	ANKRD22	2.32817	<2.22e-16	<1.64e-15	Up
120227	CYP2R1	-1.50663	<2.22e-16	<1.64e-15	Down
120526	DNAJC24	-2.04116	<2.22e-16	<1.64e-15	Down
120534	ARL14EP	-1.63475	<2.22e-16	<1.64e-15	Down
121512	FGD4	1.78456	<2.22e-16	<1.64e-15	Up
122402	TDRD9	2.20401	<2.22e-16	<1.64e-15	Up
122773	KLHDC1	-1.79132	<2.22e-16	<1.64e-15	Down
122953	JDP2	1.67833	<2.22e-16	<1.64e-15	Up
123036	TC2N	-2.00943	<2.22e-16	<1.64e-15	Down
123283	TARSL2	-1.58922	<2.22e-16	<1.64e-15	Down
123606	NIPA1	-1.57992	<2.22e-16	<1.64e-15	Down
124961	ZFP3	-1.75814	<2.22e-16	<1.64e-15	Down
125488	TTC39C	-1.62724	<2.22e-16	<1.64e-15	Down
126014	OSCAR	2.16261	<2.22e-16	<1.64e-15	Up
127829	ARL8A	2.00081	<2.22e-16	<1.64e-15	Up
128611	ZNF831	-1.69957	<2.22e-16	<1.64e-15	Down
128646	SIRPD	1.8717	<2.22e-16	<1.64e-15	Up
129401	NUP35	-1.59187	<2.22e-16	<1.64e-15	Down
129563	DIS3L2	-1.53986	<2.22e-16	<1.64e-15	Down
129642	MBOAT2	1.77387	<2.22e-16	<1.64e-15	Up
130814	PQLC3	-1.59754	<2.22e-16	<1.64e-15	Down
131540	ZDHHC19	1.70743	<2.22e-16	<1.64e-15	Up
131616	TMEM42	-1.65014	<2.22e-16	<1.64e-15	Down
132160	PPM1M	1.51973	<2.22e-16	<1.64e-15	Up
132789	GNPDA2	-1.74748	<2.22e-16	<1.64e-15	Down
140733	MACROD2	-1.54043	<2.22e-16	<1.64e-15	Down
140739	UBE2F	1.90054	<2.22e-16	<1.64e-15	Up
140885	SIRPA	1.94326	<2.22e-16	<1.64e-15	Up
144348	ZNF664	-1.61252	<2.22e-16	<1.64e-15	Down
144423	GLT1D1	2.02123	<2.22e-16	<1.64e-15	Up
146223	CMTM4	1.50699	<2.22e-16	<1.64e-15	Up
147015	DHRS13	1.86541	<2.22e-16	<1.64e-15	Up
147138	TMC8	-1.5022	<2.22e-16	<1.64e-15	Down
147699	PPM1N	1.50248	<2.22e-16	<1.64e-15	Up
147923	ZNF420	-1.83808	<2.22e-16	<1.64e-15	Down
148268	ZNF570	-1.64768	<2.22e-16	<1.64e-15	Down
149628	PYHIN1	-1.79734	<2.22e-16	<1.64e-15	Down
150864	FAM117B	-1.95879	<2.22e-16	<1.64e-15	Down
152007	GLIPR2	1.81717	<2.22e-16	<1.64e-15	Up
152137	CCDC50	-1.65467	<2.22e-16	<1.64e-15	Down
152579	SCFD2	-1.63106	<2.22e-16	<1.64e-15	Down
153364	MBLAC2	-2.00226	<2.22e-16	<1.64e-15	Down
154075	SAMD3	-2.02321	<2.22e-16	<1.64e-15	Down
155066	ATP6V0E2	-1.77144	<2.22e-16	<1.64e-15	Down
157285	SGK223	-2.37629	<2.22e-16	<1.64e-15	Down
157567	ANKRD46	-1.79994	<2.22e-16	<1.64e-15	Down
157638	FAM84B	-1.60296	<2.22e-16	<1.64e-15	Down
158219	TTC39B	-1.88387	<2.22e-16	<1.64e-15	Down
158586	ZXDB	-1.56395	<2.22e-16	<1.64e-15	Down
162966	ZNF600	-1.90849	<2.22e-16	<1.64e-15	Down
162972	ZNF550	-1.73949	<2.22e-16	<1.64e-15	Down
163255	ZNF540	-1.56819	<2.22e-16	<1.64e-15	Down
165631	PARP15	-1.77026	<2.22e-16	<1.64e-15	Down
168537	GIMAP7	-1.57005	<2.22e-16	<1.64e-15	Down
170575	GIMAP1	-1.64321	<2.22e-16	<1.64e-15	Down
196410	METTL7B	1.717	<2.22e-16	<1.64e-15	Up
197358	NLRC3	-2.54161	<2.22e-16	<1.64e-15	Down
199675	MCEMP1	3.75716	<2.22e-16	<1.64e-15	Up
202781	PAXIP1-AS1	-1.72138	<2.22e-16	<1.64e-15	Down
206358	SLC36A1	1.67404	<2.22e-16	<1.64e-15	Up
220002	CYB561A3	-1.72058	<2.22e-16	<1.64e-15	Down
220929	ZNF438	2.10603	<2.22e-16	<1.64e-15	Up
221294	NT5DC1	-1.89653	<2.22e-16	<1.64e-15	Down
222487	GPR97	2.3771	<2.22e-16	<1.64e-15	Up
222643	UNC5CL	-1.51897	<2.22e-16	<1.64e-15	Down
253635	GPATCH11	-1.56888	<2.22e-16	<1.64e-15	Down
256435	ST6GALNAC3	2.00265	<2.22e-16	<1.64e-15	Up
256987	SERINC5	-1.79499	<2.22e-16	<1.64e-15	Down
257068	PLCXD2	-1.70692	<2.22e-16	<1.64e-15	Down
257144	GCSAM	-1.73957	<2.22e-16	<1.64e-15	Down
257218	SHPRH	-1.61859	<2.22e-16	<1.64e-15	Down
259197	NCR3	-1.9201	<2.22e-16	<1.64e-15	Down
259283	MDS2	-1.60983	<2.22e-16	<1.64e-15	Down
266747	RGL4	2.6023	<2.22e-16	<1.64e-15	Up
283588	LOC283588	-1.80484	<2.22e-16	<1.64e-15	Down
283989	TSEN54	-1.52322	<2.22e-16	<1.64e-15	Down
284307	ZIK1	-1.53742	<2.22e-16	<1.64e-15	Down
284406	ZFP82	-1.54436	<2.22e-16	<1.64e-15	Down
285848	PNPLA1	1.76601	<2.22e-16	<1.64e-15	Up
338339	CLEC4D	2.29001	<2.22e-16	<1.64e-15	Up
339290	LINC00667	-1.57827	<2.22e-16	<1.64e-15	Down
339324	ZNF260	-1.62593	<2.22e-16	<1.64e-15	Down
340152	ZC3H12D	-1.57363	<2.22e-16	<1.64e-15	Down
340481	ZDHHC21	-1.56828	<2.22e-16	<1.64e-15	Down
340547	VSIG1	-1.70006	<2.22e-16	<1.64e-15	Down
342926	ZNF677	-1.80556	<2.22e-16	<1.64e-15	Down
347902	AMIGO2	-1.60937	<2.22e-16	<1.64e-15	Down
348035	MGC40069	-1.99218	<2.22e-16	<1.64e-15	Down
353514	LILRA5	1.99118	<2.22e-16	<1.64e-15	Up
387357	THEMIS	-1.53142	<2.22e-16	<1.64e-15	Down
387893	SETD8	1.90629	<2.22e-16	<1.64e-15	Up
388228	SBK1	-1.55671	<2.22e-16	<1.64e-15	Down
388650	FAM69A	-1.60603	<2.22e-16	<1.64e-15	Down
399665	FAM102A	-1.70444	<2.22e-16	<1.64e-15	Down
399972	ST3GAL4-AS1	2.32404	<2.22e-16	<1.64e-15	Up
400946	LINC00954	-1.91775	<2.22e-16	<1.64e-15	Down
400954	EML6	-1.59211	<2.22e-16	<1.64e-15	Down
401207	C5orf63	-1.53034	<2.22e-16	<1.64e-15	Down
404201	WDFY3-AS2	1.55152	<2.22e-16	<1.64e-15	Up
415116	PIM3	1.57727	<2.22e-16	<1.64e-15	Up
439949	PRKCQ-AS1	-1.71889	<2.22e-16	<1.64e-15	Down
440515	ZNF506	-1.61867	<2.22e-16	<1.64e-15	Down
441081	LOC441081	1.62315	<2.22e-16	<1.64e-15	Up
474344	GIMAP6	-1.67602	<2.22e-16	<1.64e-15	Down
492311	IGIP	-1.55956	<2.22e-16	<1.64e-15	Down
493861	EID3	-1.53511	<2.22e-16	<1.64e-15	Down
550643	LINC01420	-1.53857	<2.22e-16	<1.64e-15	Down
641518	LEF1-AS1	-1.54078	<2.22e-16	<1.64e-15	Down
643332	ECRP	1.94725	<2.22e-16	<1.64e-15	Up
729991	MEF2BNB	1.73538	<2.22e-16	<1.64e-15	Up
730092	RRN3P1	-1.62955	<2.22e-16	<1.64e-15	Down
731424	LOC731424	1.69749	<2.22e-16	<1.64e-15	Up
100129196	MATN1-AS1	-1.53194	<2.22e-16	<1.64e-15	Down
100132341	CLUHP3	-1.67432	<2.22e-16	<1.64e-15	Down
100134822	LOC100134822	1.86873	<2.22e-16	<1.64e-15	Up
100288432	IL10RB-AS1	2.49237	<2.22e-16	<1.64e-15	Up
100289019	LOC100289019	-1.76971	<2.22e-16	<1.64e-15	Down
100505501	LOC100505501	-1.81496	<2.22e-16	<1.64e-15	Down
100506779	BZRAP1-AS1	-2.12626	<2.22e-16	<1.64e-15	Down
100506915	CHRM3-AS2	-1.76466	<2.22e-16	<1.64e-15	Down
100507254	LINC01013	-1.57027	<2.22e-16	<1.64e-15	Down
100507507	LOC100507507	1.86588	<2.22e-16	<1.64e-15	Up
101927121	LOC101927121	-1.57389	<2.22e-16	<1.64e-15	Down
101928054	LOC101928054	-1.80785	<2.22e-16	<1.64e-15	Down
101928429	LOC101928429	1.86629	<2.22e-16	<1.64e-15	Up
101929623	LINC01215	-1.7559	<2.22e-16	<1.64e-15	Down
101929693	RARA-AS1	2.22645	<2.22e-16	<1.64e-15	Up

## Sheet: Down
ID	Symbol	Combined.ES	P.Value	FDR	UpDown
36	ACADSB	-1.61896	<2.22e-16	<1.64e-15	Down
132	ADK	-1.65261	<2.22e-16	<1.64e-15	Down
274	BIN1	-1.535	<2.22e-16	<1.64e-15	Down
330	BIRC3	-1.5235	<2.22e-16	<1.64e-15	Down
394	ARHGAP5	-1.52602	<2.22e-16	<1.64e-15	Down
545	ATR	-1.65359	<2.22e-16	<1.64e-15	Down
583	BBS2	-1.61061	<2.22e-16	<1.64e-15	Down
738	VPS51	-1.50479	<2.22e-16	<1.64e-15	Down
814	CAMK4	-1.55364	<2.22e-16	<1.64e-15	Down
864	RUNX3	-1.69313	<2.22e-16	<1.64e-15	Down
911	CD1C	-1.94206	<2.22e-16	<1.64e-15	Down
914	CD2	-2.03432	<2.22e-16	<1.64e-15	Down
916	CD3E	-1.81554	<2.22e-16	<1.64e-15	Down
919	CD247	-2.22337	<2.22e-16	<1.64e-15	Down
931	MS4A1	-1.56575	<2.22e-16	<1.64e-15	Down
939	CD27	-1.83386	<2.22e-16	<1.64e-15	Down
994	CDC25B	-1.5959	<2.22e-16	<1.64e-15	Down
1232	CCR3	-1.55657	<2.22e-16	<1.64e-15	Down
1235	CCR6	-1.73387	<2.22e-16	<1.64e-15	Down
1389	CREBL2	-1.58015	<2.22e-16	<1.64e-15	Down
1407	CRY1	-1.68496	<2.22e-16	<1.64e-15	Down
1521	CTSW	-1.56967	<2.22e-16	<1.64e-15	Down
1880	GPR183	-2.64021	<2.22e-16	<1.64e-15	Down
1911	PHC1	-1.54578	<2.22e-16	<1.64e-15	Down
1938	EEF2	-1.60092	<2.22e-16	<1.64e-15	Down
1953	MEGF6	-1.65153	<2.22e-16	<1.64e-15	Down
2053	EPHX2	-1.93441	<2.22e-16	<1.64e-15	Down
2091	FBL	-1.58135	<2.22e-16	<1.64e-15	Down
2113	ETS1	-1.87073	<2.22e-16	<1.64e-15	Down
2135	EXTL2	-1.51417	<2.22e-16	<1.64e-15	Down
2188	FANCF	-1.79762	<2.22e-16	<1.64e-15	Down
2205	FCER1A	-2.07841	<2.22e-16	<1.64e-15	Down
2323	FLT3LG	-1.66583	<2.22e-16	<1.64e-15	Down
2534	FYN	-1.8339	<2.22e-16	<1.64e-15	Down
2625	GATA3	-2.00465	<2.22e-16	<1.64e-15	Down
2841	GPR18	-2.07483	<2.22e-16	<1.64e-15	Down
3003	GZMK	-1.57858	<2.22e-16	<1.64e-15	Down
3108	HLA-DMA	-1.663	<2.22e-16	<1.64e-15	Down
3109	HLA-DMB	-1.97778	<2.22e-16	<1.64e-15	Down
3113	HLA-DPA1	-1.84476	<2.22e-16	<1.64e-15	Down
3115	HLA-DPB1	-1.75561	<2.22e-16	<1.64e-15	Down
3122	HLA-DRA	-1.50332	<2.22e-16	<1.64e-15	Down
3298	HSF2	-1.67854	<2.22e-16	<1.64e-15	Down
3399	ID3	-1.88466	<2.22e-16	<1.64e-15	Down
3560	IL2RB	-2.09543	<2.22e-16	<1.64e-15	Down
3575	IL7R	-1.63916	<2.22e-16	<1.64e-15	Down
3587	IL10RA	-1.56804	<2.22e-16	<1.64e-15	Down
3702	ITK	-2.02519	<2.22e-16	<1.64e-15	Down
3820	KLRB1	-2.58282	<2.22e-16	<1.64e-15	Down
3823	KLRC3	-2.13182	<2.22e-16	<1.64e-15	Down
3824	KLRD1	-1.74283	<2.22e-16	<1.64e-15	Down
3841	KPNA5	-2.24182	<2.22e-16	<1.64e-15	Down
3932	LCK	-1.62603	<2.22e-16	<1.64e-15	Down
4063	LY9	-2.04413	<2.22e-16	<1.64e-15	Down
4068	SH2D1A	-1.56215	<2.22e-16	<1.64e-15	Down
4208	MEF2C	-1.5504	<2.22e-16	<1.64e-15	Down
4216	MAP3K4	-1.52477	<2.22e-16	<1.64e-15	Down
4300	MLLT3	-1.63428	<2.22e-16	<1.64e-15	Down
4603	MYBL1	-1.74565	<2.22e-16	<1.64e-15	Down
4673	NAP1L1	-1.81136	<2.22e-16	<1.64e-15	Down
4753	NELL2	-2.28941	<2.22e-16	<1.64e-15	Down
4907	NT5E	-1.66595	<2.22e-16	<1.64e-15	Down
5019	OXCT1	-1.69084	<2.22e-16	<1.64e-15	Down
5037	PEBP1	-1.71086	<2.22e-16	<1.64e-15	Down
5125	PCSK5	-1.78552	<2.22e-16	<1.64e-15	Down
5368	PNOC	-1.63115	<2.22e-16	<1.64e-15	Down
5378	PMS1	-1.64228	<2.22e-16	<1.64e-15	Down
5504	PPP1R2	-1.67573	<2.22e-16	<1.64e-15	Down
5533	PPP3CC	-1.70797	<2.22e-16	<1.64e-15	Down
5567	PRKACB	-2.29355	<2.22e-16	<1.64e-15	Down
5569	PKIA	-1.6755	<2.22e-16	<1.64e-15	Down
5583	PRKCH	-1.68173	<2.22e-16	<1.64e-15	Down
5588	PRKCQ	-1.97527	<2.22e-16	<1.64e-15	Down
5612	PRKRIR	-1.54707	<2.22e-16	<1.64e-15	Down
5727	PTCH1	-1.54194	<2.22e-16	<1.64e-15	Down
5729	PTGDR	-1.92189	<2.22e-16	<1.64e-15	Down
5775	PTPN4	-2.29707	<2.22e-16	<1.64e-15	Down
5930	RBBP6	-1.64346	<2.22e-16	<1.64e-15	Down
5936	RBM4	-1.73926	<2.22e-16	<1.64e-15	Down
5993	RFX5	-1.73089	<2.22e-16	<1.64e-15	Down
6095	RORA	-1.62672	<2.22e-16	<1.64e-15	Down
6138	RPL15	-1.51759	<2.22e-16	<1.64e-15	Down
6147	RPL23A	-1.61954	<2.22e-16	<1.64e-15	Down
6252	RTN1	-1.74447	<2.22e-16	<1.64e-15	Down
6322	SCML1	-1.73115	<2.22e-16	<1.64e-15	Down
6375	XCL1	-1.88617	<2.22e-16	<1.64e-15	Down
6480	ST6GAL1	-1.5727	<2.22e-16	<1.64e-15	Down
6775	STAT4	-1.85854	<2.22e-16	<1.64e-15	Down
6894	TARBP1	-1.83434	<2.22e-16	<1.64e-15	Down
6908	TBP	-1.50743	<2.22e-16	<1.64e-15	Down
6936	GCFC2	-1.55898	<2.22e-16	<1.64e-15	Down
7049	TGFBR3	-1.83223	<2.22e-16	<1.64e-15	Down
7074	TIAM1	-1.93243	<2.22e-16	<1.64e-15	Down
7163	TPD52	-1.60009	<2.22e-16	<1.64e-15	Down
7188	TRAF5	-1.88299	<2.22e-16	<1.64e-15	Down
7259	TSPYL1	-1.56133	<2.22e-16	<1.64e-15	Down
7535	ZAP70	-1.60105	<2.22e-16	<1.64e-15	Down
7541	ZBTB14	-1.74558	<2.22e-16	<1.64e-15	Down
7562	ZNF708	-1.55623	<2.22e-16	<1.64e-15	Down
7574	ZNF26	-1.98642	<2.22e-16	<1.64e-15	Down
7597	ZBTB25	-1.91769	<2.22e-16	<1.64e-15	Down
7637	ZNF84	-1.89232	<2.22e-16	<1.64e-15	Down
7644	ZNF91	-2.15039	<2.22e-16	<1.64e-15	Down
7675	ZNF121	-1.58007	<2.22e-16	<1.64e-15	Down
7705	ZNF146	-1.66394	<2.22e-16	<1.64e-15	Down
7782	SLC30A4	-1.72114	<2.22e-16	<1.64e-15	Down
8277	TKTL1	-1.58945	<2.22e-16	<1.64e-15	Down
8302	KLRC4	-1.64907	<2.22e-16	<1.64e-15	Down
8320	EOMES	-1.7661	<2.22e-16	<1.64e-15	Down
8445	DYRK2	-2.0164	<2.22e-16	<1.64e-15	Down
8504	PEX3	-1.90132	<2.22e-16	<1.64e-15	Down
8631	SKAP1	-1.76771	<2.22e-16	<1.64e-15	Down
8665	EIF3F	-1.98479	<2.22e-16	<1.64e-15	Down
8718	TNFRSF25	-1.72412	<2.22e-16	<1.64e-15	Down
8725	URI1	-1.82461	<2.22e-16	<1.64e-15	Down
8821	INPP4B	-1.64975	<2.22e-16	<1.64e-15	Down
8886	DDX18	-1.65262	<2.22e-16	<1.64e-15	Down
9044	BTAF1	-1.53095	<2.22e-16	<1.64e-15	Down
9057	SLC7A6	-1.64333	<2.22e-16	<1.64e-15	Down
9093	DNAJA3	-1.71078	<2.22e-16	<1.64e-15	Down
9166	EBAG9	-1.6211	<2.22e-16	<1.64e-15	Down
9184	BUB3	-1.57504	<2.22e-16	<1.64e-15	Down
9214	FAIM3	-1.86113	<2.22e-16	<1.64e-15	Down
9241	NOG	-2.03524	<2.22e-16	<1.64e-15	Down
9249	DHRS3	-1.91646	<2.22e-16	<1.64e-15	Down
9252	RPS6KA5	-1.70288	<2.22e-16	<1.64e-15	Down
9324	HMGN3	-1.88269	<2.22e-16	<1.64e-15	Down
9397	NMT2	-2.01044	<2.22e-16	<1.64e-15	Down
9451	EIF2AK3	-1.56377	<2.22e-16	<1.64e-15	Down
9452	ITM2A	-1.55656	<2.22e-16	<1.64e-15	Down
9466	IL27RA	-1.62414	<2.22e-16	<1.64e-15	Down
9497	SLC4A7	-1.89598	<2.22e-16	<1.64e-15	Down
9648	GCC2	-1.7193	<2.22e-16	<1.64e-15	Down
9657	IQCB1	-1.50262	<2.22e-16	<1.64e-15	Down
9666	DZIP3	-1.63024	<2.22e-16	<1.64e-15	Down
9710	KIAA0355	-1.57847	<2.22e-16	<1.64e-15	Down
9737	GPRASP1	-1.76435	<2.22e-16	<1.64e-15	Down
9760	TOX	-2.06506	<2.22e-16	<1.64e-15	Down
9806	SPOCK2	-1.63625	<2.22e-16	<1.64e-15	Down
9840	TESPA1	-1.80286	<2.22e-16	<1.64e-15	Down
9860	LRIG2	-1.76229	<2.22e-16	<1.64e-15	Down
9882	TBC1D4	-2.16599	<2.22e-16	<1.64e-15	Down
9925	ZBTB5	-1.91788	<2.22e-16	<1.64e-15	Down
9984	THOC1	-1.55952	<2.22e-16	<1.64e-15	Down
10009	ZBTB33	-1.91966	<2.22e-16	<1.64e-15	Down
10054	UBA2	-1.62864	<2.22e-16	<1.64e-15	Down
10090	UST	-1.68798	<2.22e-16	<1.64e-15	Down
10099	TSPAN3	-1.50012	<2.22e-16	<1.64e-15	Down
10123	ARL4C	-1.98586	<2.22e-16	<1.64e-15	Down
10125	RASGRP1	-2.062	<2.22e-16	<1.64e-15	Down
10128	LRPPRC	-1.6592	<2.22e-16	<1.64e-15	Down
10194	TSHZ1	-1.65652	<2.22e-16	<1.64e-15	Down
10199	MPHOSPH10	-1.52434	<2.22e-16	<1.64e-15	Down
10219	KLRG1	-1.89764	<2.22e-16	<1.64e-15	Down
10225	CD96	-1.95623	<2.22e-16	<1.64e-15	Down
10314	LANCL1	-1.56694	<2.22e-16	<1.64e-15	Down
10363	HMG20A	-1.67634	<2.22e-16	<1.64e-15	Down
10424	PGRMC2	-1.61417	<2.22e-16	<1.64e-15	Down
10455	ECI2	-1.63265	<2.22e-16	<1.64e-15	Down
10473	HMGN4	-1.54454	<2.22e-16	<1.64e-15	Down
10578	GNLY	-1.5299	<2.22e-16	<1.64e-15	Down
10781	ZNF266	-1.87457	<2.22e-16	<1.64e-15	Down
10884	MRPS30	-1.53384	<2.22e-16	<1.64e-15	Down
10892	MALT1	-1.7995	<2.22e-16	<1.64e-15	Down
10904	BLCAP	-1.94418	<2.22e-16	<1.64e-15	Down
10949	HNRNPA0	-1.75859	<2.22e-16	<1.64e-15	Down
10962	MLLT11	-1.8223	<2.22e-16	<1.64e-15	Down
11044	PAPD7	-2.0117	<2.22e-16	<1.64e-15	Down
11112	HIBADH	-1.57941	<2.22e-16	<1.64e-15	Down
11123	RCAN3	-1.94451	<2.22e-16	<1.64e-15	Down
11126	CD160	-2.16712	<2.22e-16	<1.64e-15	Down
11127	KIF3A	-1.82211	<2.22e-16	<1.64e-15	Down
11184	MAP4K1	-1.50425	<2.22e-16	<1.64e-15	Down
11215	AKAP11	-1.92589	<2.22e-16	<1.64e-15	Down
11278	KLF12	-1.59904	<2.22e-16	<1.64e-15	Down
22807	IKZF2	-1.63646	<2.22e-16	<1.64e-15	Down
22868	FASTKD2	-1.73884	<2.22e-16	<1.64e-15	Down
22902	RUFY3	-1.50947	<2.22e-16	<1.64e-15	Down
22954	TRIM32	-1.59424	<2.22e-16	<1.64e-15	Down
23014	FBXO21	-1.88017	<2.22e-16	<1.64e-15	Down
23015	GOLGA8A	-1.94525	<2.22e-16	<1.64e-15	Down
23107	MRPS27	-1.756	<2.22e-16	<1.64e-15	Down
23158	TBC1D9	-1.9423	<2.22e-16	<1.64e-15	Down
23164	MPRIP	-1.80476	<2.22e-16	<1.64e-15	Down
23175	LPIN1	-1.52593	<2.22e-16	<1.64e-15	Down
23180	RFTN1	-2.06943	<2.22e-16	<1.64e-15	Down
23229	ARHGEF9	-1.54505	<2.22e-16	<1.64e-15	Down
23230	VPS13A	-1.57181	<2.22e-16	<1.64e-15	Down
23259	DDHD2	-2.35499	<2.22e-16	<1.64e-15	Down
23338	JADE2	-1.69457	<2.22e-16	<1.64e-15	Down
23344	ESYT1	-1.54537	<2.22e-16	<1.64e-15	Down
23369	PUM2	-1.66559	<2.22e-16	<1.64e-15	Down
23370	ARHGEF18	-1.78719	<2.22e-16	<1.64e-15	Down
23484	LEPROTL1	-1.55887	<2.22e-16	<1.64e-15	Down
23492	CBX7	-1.52719	<2.22e-16	<1.64e-15	Down
23598	PATZ1	-1.57236	<2.22e-16	<1.64e-15	Down
23635	SSBP2	-2.28366	<2.22e-16	<1.64e-15	Down
23708	GSPT2	-1.5458	<2.22e-16	<1.64e-15	Down
25814	ATXN10	-1.82845	<2.22e-16	<1.64e-15	Down
25845	PP7080	-1.84078	<2.22e-16	<1.64e-15	Down
25870	SUMF2	-1.58551	<2.22e-16	<1.64e-15	Down
25875	LETMD1	-1.76085	<2.22e-16	<1.64e-15	Down
25926	NOL11	-1.5454	<2.22e-16	<1.64e-15	Down
26009	ZZZ3	-1.64028	<2.22e-16	<1.64e-15	Down
26031	OSBPL3	-1.66381	<2.22e-16	<1.64e-15	Down
26119	LDLRAP1	-1.94392	<2.22e-16	<1.64e-15	Down
26152	ZNF337	-1.8394	<2.22e-16	<1.64e-15	Down
26207	PITPNC1	-1.76986	<2.22e-16	<1.64e-15	Down
26249	KLHL3	-1.94952	<2.22e-16	<1.64e-15	Down
26278	SACS	-1.91569	<2.22e-16	<1.64e-15	Down
26289	AK5	-1.69977	<2.22e-16	<1.64e-15	Down
26751	SH3YL1	-2.03275	<2.22e-16	<1.64e-15	Down
27040	LAT	-1.97642	<2.22e-16	<1.64e-15	Down
27065	NSG1	-1.5003	<2.22e-16	<1.64e-15	Down
27075	TSPAN13	-1.6176	<2.22e-16	<1.64e-15	Down
27079	RPUSD2	-1.50337	<2.22e-16	<1.64e-15	Down
27246	RNF115	-1.54162	<2.22e-16	<1.64e-15	Down
27314	RAB30	-1.61612	<2.22e-16	<1.64e-15	Down
27334	P2RY10	-1.59813	<2.22e-16	<1.64e-15	Down
27347	STK39	-1.63219	<2.22e-16	<1.64e-15	Down
28516	TRDV3	-2.05286	<2.22e-16	<1.64e-15	Down
28639	TRBC1	-1.83694	<2.22e-16	<1.64e-15	Down
28755	TRAC	-1.82906	<2.22e-16	<1.64e-15	Down
28951	TRIB2	-1.77195	<2.22e-16	<1.64e-15	Down
28978	TMEM14A	-1.69406	<2.22e-16	<1.64e-15	Down
28986	MAGEH1	-1.73124	<2.22e-16	<1.64e-15	Down
29121	CLEC2D	-1.56233	<2.22e-16	<1.64e-15	Down
29760	BLNK	-1.51165	<2.22e-16	<1.64e-15	Down
29799	YPEL1	-1.57309	<2.22e-16	<1.64e-15	Down
29969	MDFIC	-1.75836	<2.22e-16	<1.64e-15	Down
50852	TRAT1	-1.62425	<2.22e-16	<1.64e-15	Down
50861	STMN3	-1.72264	<2.22e-16	<1.64e-15	Down
51054	PLEKHA8P1	-1.52107	<2.22e-16	<1.64e-15	Down
51123	ZNF706	-1.54886	<2.22e-16	<1.64e-15	Down
51176	LEF1	-1.53385	<2.22e-16	<1.64e-15	Down
51276	ZNF571	-1.55711	<2.22e-16	<1.64e-15	Down
51348	KLRF1	-2.74432	<2.22e-16	<1.64e-15	Down
51466	EVL	-2.13282	<2.22e-16	<1.64e-15	Down
51496	CTDSPL2	-1.50967	<2.22e-16	<1.64e-15	Down
51523	CXXC5	-1.61715	<2.22e-16	<1.64e-15	Down
51601	LIPT1	-1.8331	<2.22e-16	<1.64e-15	Down
51727	CMPK1	-1.57626	<2.22e-16	<1.64e-15	Down
53344	CHIC1	-1.54899	<2.22e-16	<1.64e-15	Down
53347	UBASH3A	-1.61238	<2.22e-16	<1.64e-15	Down
54602	NDFIP2	-1.56976	<2.22e-16	<1.64e-15	Down
54674	LRRN3	-1.89692	<2.22e-16	<1.64e-15	Down
54762	GRAMD1C	-1.66248	<2.22e-16	<1.64e-15	Down
54843	SYTL2	-1.57001	<2.22e-16	<1.64e-15	Down
54900	LAX1	-1.51832	<2.22e-16	<1.64e-15	Down
54941	RNF125	-1.6148	<2.22e-16	<1.64e-15	Down
54946	SLC41A3	-1.696	<2.22e-16	<1.64e-15	Down
55006	TRMT61B	-1.89238	<2.22e-16	<1.64e-15	Down
55013	CCDC109B	-1.64706	<2.22e-16	<1.64e-15	Down
55035	NOL8	-1.56075	<2.22e-16	<1.64e-15	Down
55070	DET1	-1.55503	<2.22e-16	<1.64e-15	Down
55164	SHQ1	-1.82953	<2.22e-16	<1.64e-15	Down
55250	ELP2	-1.89251	<2.22e-16	<1.64e-15	Down
55274	PHF10	-1.89577	<2.22e-16	<1.64e-15	Down
55278	QRSL1	-1.58674	<2.22e-16	<1.64e-15	Down
55316	RSAD1	-1.76796	<2.22e-16	<1.64e-15	Down
55330	BLOC1S4	-1.64777	<2.22e-16	<1.64e-15	Down
55347	ABHD10	-1.62063	<2.22e-16	<1.64e-15	Down
55422	ZNF331	-1.55355	<2.22e-16	<1.64e-15	Down
55423	SIRPG	-1.57756	<2.22e-16	<1.64e-15	Down
55556	ENOSF1	-1.52121	<2.22e-16	<1.64e-15	Down
55591	VEZT	-1.63468	<2.22e-16	<1.64e-15	Down
55617	TASP1	-1.60577	<2.22e-16	<1.64e-15	Down
55653	BCAS4	-1.58871	<2.22e-16	<1.64e-15	Down
55667	DENND4C	-1.52407	<2.22e-16	<1.64e-15	Down
55750	AGK	-1.67906	<2.22e-16	<1.64e-15	Down
55769	ZNF83	-1.56489	<2.22e-16	<1.64e-15	Down
55799	CACNA2D3	-1.58142	<2.22e-16	<1.64e-15	Down
55900	ZNF302	-1.52277	<2.22e-16	<1.64e-15	Down
56160	NDNL2	-1.53368	<2.22e-16	<1.64e-15	Down
56204	FAM214A	-1.69637	<2.22e-16	<1.64e-15	Down
56242	ZNF253	-1.95542	<2.22e-16	<1.64e-15	Down
56253	CRTAM	-1.99468	<2.22e-16	<1.64e-15	Down
56477	CCL28	-1.83094	<2.22e-16	<1.64e-15	Down
56911	MAP3K7CL	-1.50608	<2.22e-16	<1.64e-15	Down
56916	SMARCAD1	-2.12386	<2.22e-16	<1.64e-15	Down
56922	MCCC1	-1.53787	<2.22e-16	<1.64e-15	Down
56941	HMCES	-1.53747	<2.22e-16	<1.64e-15	Down
56950	SMYD2	-1.79538	<2.22e-16	<1.64e-15	Down
56983	POGLUT1	-1.57041	<2.22e-16	<1.64e-15	Down
57007	ACKR3	-1.56654	<2.22e-16	<1.64e-15	Down
57125	PLXDC1	-1.94768	<2.22e-16	<1.64e-15	Down
57134	MAN1C1	-1.90367	<2.22e-16	<1.64e-15	Down
57189	KIAA1147	-1.55627	<2.22e-16	<1.64e-15	Down
57198	ATP8B2	-1.78986	<2.22e-16	<1.64e-15	Down
57209	ZNF248	-1.62265	<2.22e-16	<1.64e-15	Down
57463	AMIGO1	-1.82686	<2.22e-16	<1.64e-15	Down
57489	ODF2L	-1.79911	<2.22e-16	<1.64e-15	Down
57587	KIAA1430	-1.87051	<2.22e-16	<1.64e-15	Down
57659	ZBTB4	-1.91388	<2.22e-16	<1.64e-15	Down
57711	ZNF529	-2.10988	<2.22e-16	<1.64e-15	Down
58487	CREBZF	-1.7313	<2.22e-16	<1.64e-15	Down
59084	ENPP5	-1.89798	<2.22e-16	<1.64e-15	Down
59338	PLEKHA1	-2.33094	<2.22e-16	<1.64e-15	Down
60468	BACH2	-1.67763	<2.22e-16	<1.64e-15	Down
60487	TRMT11	-1.62231	<2.22e-16	<1.64e-15	Down
64062	RBM26	-1.52178	<2.22e-16	<1.64e-15	Down
64112	MOAP1	-1.52688	<2.22e-16	<1.64e-15	Down
64172	OSGEPL1	-1.94837	<2.22e-16	<1.64e-15	Down
64219	PJA1	-1.64173	<2.22e-16	<1.64e-15	Down
64328	XPO4	-1.59194	<2.22e-16	<1.64e-15	Down
64432	MRPS25	-1.54349	<2.22e-16	<1.64e-15	Down
64769	MEAF6	-1.5291	<2.22e-16	<1.64e-15	Down
64860	ARMCX5	-1.59245	<2.22e-16	<1.64e-15	Down
64864	RFX7	-1.71425	<2.22e-16	<1.64e-15	Down
64919	BCL11B	-1.86835	<2.22e-16	<1.64e-15	Down
64921	CASD1	-1.57021	<2.22e-16	<1.64e-15	Down
65108	MARCKSL1	-1.65905	<2.22e-16	<1.64e-15	Down
65110	UPF3A	-1.68032	<2.22e-16	<1.64e-15	Down
78991	PCYOX1L	-1.65032	<2.22e-16	<1.64e-15	Down
79073	TMEM109	-1.62062	<2.22e-16	<1.64e-15	Down
79161	TMEM243	-1.73157	<2.22e-16	<1.64e-15	Down
79621	RNASEH2B	-1.53851	<2.22e-16	<1.64e-15	Down
79673	ZNF329	-1.77793	<2.22e-16	<1.64e-15	Down
79695	GALNT12	-1.69634	<2.22e-16	<1.64e-15	Down
79728	PALB2	-1.50453	<2.22e-16	<1.64e-15	Down
79744	ZNF419	-1.63053	<2.22e-16	<1.64e-15	Down
79886	CAAP1	-1.65572	<2.22e-16	<1.64e-15	Down
79956	ERMP1	-1.53786	<2.22e-16	<1.64e-15	Down
79961	DENND2D	-1.59379	<2.22e-16	<1.64e-15	Down
80008	TMEM156	-1.56123	<2.22e-16	<1.64e-15	Down
80067	DCAF17	-1.50825	<2.22e-16	<1.64e-15	Down
80095	ZNF606	-1.61418	<2.22e-16	<1.64e-15	Down
80184	CEP290	-1.63854	<2.22e-16	<1.64e-15	Down
80264	ZNF430	-1.60044	<2.22e-16	<1.64e-15	Down
81539	SLC38A1	-1.547	<2.22e-16	<1.64e-15	Down
81550	TDRD3	-1.72489	<2.22e-16	<1.64e-15	Down
81606	LBH	-2.09385	<2.22e-16	<1.64e-15	Down
81669	CCNL2	-1.5333	<2.22e-16	<1.64e-15	Down
83888	FGFBP2	-1.8631	<2.22e-16	<1.64e-15	Down
83939	EIF2A	-1.72077	<2.22e-16	<1.64e-15	Down
83988	NCALD	-1.53273	<2.22e-16	<1.64e-15	Down
84128	WDR75	-1.56178	<2.22e-16	<1.64e-15	Down
84131	CEP78	-1.99753	<2.22e-16	<1.64e-15	Down
84181	CHD6	-2.04526	<2.22e-16	<1.64e-15	Down
84247	LDOC1L	-1.68393	<2.22e-16	<1.64e-15	Down
84277	DNAJC30	-1.73925	<2.22e-16	<1.64e-15	Down
84329	HVCN1	-1.91239	<2.22e-16	<1.64e-15	Down
84549	MAK16	-1.58475	<2.22e-16	<1.64e-15	Down
84678	KDM2B	-1.78841	<2.22e-16	<1.64e-15	Down
84911	ZNF382	-1.63491	<2.22e-16	<1.64e-15	Down
85015	USP45	-1.6406	<2.22e-16	<1.64e-15	Down
85315	PAQR8	-2.36387	<2.22e-16	<1.64e-15	Down
85379	KIAA1671	-1.5182	<2.22e-16	<1.64e-15	Down
90321	ZNF766	-1.54585	<2.22e-16	<1.64e-15	Down
90488	TMEM263	-1.70482	<2.22e-16	<1.64e-15	Down
90624	LYRM7	-1.69953	<2.22e-16	<1.64e-15	Down
90634	N4BP2L1	-1.59249	<2.22e-16	<1.64e-15	Down
91010	FMNL3	-1.99133	<2.22e-16	<1.64e-15	Down
91272	BOD1	-1.68321	<2.22e-16	<1.64e-15	Down
91782	CHMP7	-1.94606	<2.22e-16	<1.64e-15	Down
91801	ALKBH8	-1.54227	<2.22e-16	<1.64e-15	Down
92912	UBE2Q2	-1.96286	<2.22e-16	<1.64e-15	Down
93058	COQ10A	-1.86763	<2.22e-16	<1.64e-15	Down
93210	PGAP3	-1.61168	<2.22e-16	<1.64e-15	Down
93622	LOC93622	-2.20766	<2.22e-16	<1.64e-15	Down
94107	TMEM203	-1.61086	<2.22e-16	<1.64e-15	Down
112840	WDR89	-1.91374	<2.22e-16	<1.64e-15	Down
113612	CYP2U1	-1.54087	<2.22e-16	<1.64e-15	Down
114836	SLAMF6	-1.83402	<2.22e-16	<1.64e-15	Down
115352	FCRL3	-1.94243	<2.22e-16	<1.64e-15	Down
115426	UHRF2	-1.73001	<2.22e-16	<1.64e-15	Down
116236	ABHD15	-1.6618	<2.22e-16	<1.64e-15	Down
117157	SH2D1B	-1.96093	<2.22e-16	<1.64e-15	Down
117247	SLC16A10	-1.5467	<2.22e-16	<1.64e-15	Down
117289	TAGAP	-1.58124	<2.22e-16	<1.64e-15	Down
118460	EXOSC6	-1.74097	<2.22e-16	<1.64e-15	Down
120227	CYP2R1	-1.50663	<2.22e-16	<1.64e-15	Down
120526	DNAJC24	-2.04116	<2.22e-16	<1.64e-15	Down
120534	ARL14EP	-1.63475	<2.22e-16	<1.64e-15	Down
122773	KLHDC1	-1.79132	<2.22e-16	<1.64e-15	Down
123036	TC2N	-2.00943	<2.22e-16	<1.64e-15	Down
123283	TARSL2	-1.58922	<2.22e-16	<1.64e-15	Down
123606	NIPA1	-1.57992	<2.22e-16	<1.64e-15	Down
124961	ZFP3	-1.75814	<2.22e-16	<1.64e-15	Down
125488	TTC39C	-1.62724	<2.22e-16	<1.64e-15	Down
128611	ZNF831	-1.69957	<2.22e-16	<1.64e-15	Down
129401	NUP35	-1.59187	<2.22e-16	<1.64e-15	Down
129563	DIS3L2	-1.53986	<2.22e-16	<1.64e-15	Down
130814	PQLC3	-1.59754	<2.22e-16	<1.64e-15	Down
131616	TMEM42	-1.65014	<2.22e-16	<1.64e-15	Down
132789	GNPDA2	-1.74748	<2.22e-16	<1.64e-15	Down
140733	MACROD2	-1.54043	<2.22e-16	<1.64e-15	Down
144348	ZNF664	-1.61252	<2.22e-16	<1.64e-15	Down
147138	TMC8	-1.5022	<2.22e-16	<1.64e-15	Down
147923	ZNF420	-1.83808	<2.22e-16	<1.64e-15	Down
148268	ZNF570	-1.64768	<2.22e-16	<1.64e-15	Down
149628	PYHIN1	-1.79734	<2.22e-16	<1.64e-15	Down
150864	FAM117B	-1.95879	<2.22e-16	<1.64e-15	Down
152137	CCDC50	-1.65467	<2.22e-16	<1.64e-15	Down
152579	SCFD2	-1.63106	<2.22e-16	<1.64e-15	Down
153364	MBLAC2	-2.00226	<2.22e-16	<1.64e-15	Down
154075	SAMD3	-2.02321	<2.22e-16	<1.64e-15	Down
155066	ATP6V0E2	-1.77144	<2.22e-16	<1.64e-15	Down
157285	SGK223	-2.37629	<2.22e-16	<1.64e-15	Down
157567	ANKRD46	-1.79994	<2.22e-16	<1.64e-15	Down
157638	FAM84B	-1.60296	<2.22e-16	<1.64e-15	Down
158219	TTC39B	-1.88387	<2.22e-16	<1.64e-15	Down
158586	ZXDB	-1.56395	<2.22e-16	<1.64e-15	Down
162966	ZNF600	-1.90849	<2.22e-16	<1.64e-15	Down
162972	ZNF550	-1.73949	<2.22e-16	<1.64e-15	Down
163255	ZNF540	-1.56819	<2.22e-16	<1.64e-15	Down
165631	PARP15	-1.77026	<2.22e-16	<1.64e-15	Down
168537	GIMAP7	-1.57005	<2.22e-16	<1.64e-15	Down
170575	GIMAP1	-1.64321	<2.22e-16	<1.64e-15	Down
197358	NLRC3	-2.54161	<2.22e-16	<1.64e-15	Down
202781	PAXIP1-AS1	-1.72138	<2.22e-16	<1.64e-15	Down
220002	CYB561A3	-1.72058	<2.22e-16	<1.64e-15	Down
221294	NT5DC1	-1.89653	<2.22e-16	<1.64e-15	Down
222643	UNC5CL	-1.51897	<2.22e-16	<1.64e-15	Down
253635	GPATCH11	-1.56888	<2.22e-16	<1.64e-15	Down
256987	SERINC5	-1.79499	<2.22e-16	<1.64e-15	Down
257068	PLCXD2	-1.70692	<2.22e-16	<1.64e-15	Down
257144	GCSAM	-1.73957	<2.22e-16	<1.64e-15	Down
257218	SHPRH	-1.61859	<2.22e-16	<1.64e-15	Down
259197	NCR3	-1.9201	<2.22e-16	<1.64e-15	Down
259283	MDS2	-1.60983	<2.22e-16	<1.64e-15	Down
283588	LOC283588	-1.80484	<2.22e-16	<1.64e-15	Down
283989	TSEN54	-1.52322	<2.22e-16	<1.64e-15	Down
284307	ZIK1	-1.53742	<2.22e-16	<1.64e-15	Down
284406	ZFP82	-1.54436	<2.22e-16	<1.64e-15	Down
339290	LINC00667	-1.57827	<2.22e-16	<1.64e-15	Down
339324	ZNF260	-1.62593	<2.22e-16	<1.64e-15	Down
340152	ZC3H12D	-1.57363	<2.22e-16	<1.64e-15	Down
340481	ZDHHC21	-1.56828	<2.22e-16	<1.64e-15	Down
340547	VSIG1	-1.70006	<2.22e-16	<1.64e-15	Down
342926	ZNF677	-1.80556	<2.22e-16	<1.64e-15	Down
347902	AMIGO2	-1.60937	<2.22e-16	<1.64e-15	Down
348035	MGC40069	-1.99218	<2.22e-16	<1.64e-15	Down
387357	THEMIS	-1.53142	<2.22e-16	<1.64e-15	Down
388228	SBK1	-1.55671	<2.22e-16	<1.64e-15	Down
388650	FAM69A	-1.60603	<2.22e-16	<1.64e-15	Down
399665	FAM102A	-1.70444	<2.22e-16	<1.64e-15	Down
400946	LINC00954	-1.91775	<2.22e-16	<1.64e-15	Down
400954	EML6	-1.59211	<2.22e-16	<1.64e-15	Down
401207	C5orf63	-1.53034	<2.22e-16	<1.64e-15	Down
439949	PRKCQ-AS1	-1.71889	<2.22e-16	<1.64e-15	Down
440515	ZNF506	-1.61867	<2.22e-16	<1.64e-15	Down
474344	GIMAP6	-1.67602	<2.22e-16	<1.64e-15	Down
492311	IGIP	-1.55956	<2.22e-16	<1.64e-15	Down
493861	EID3	-1.53511	<2.22e-16	<1.64e-15	Down
550643	LINC01420	-1.53857	<2.22e-16	<1.64e-15	Down
641518	LEF1-AS1	-1.54078	<2.22e-16	<1.64e-15	Down
730092	RRN3P1	-1.62955	<2.22e-16	<1.64e-15	Down
100129196	MATN1-AS1	-1.53194	<2.22e-16	<1.64e-15	Down
100132341	CLUHP3	-1.67432	<2.22e-16	<1.64e-15	Down
100289019	LOC100289019	-1.76971	<2.22e-16	<1.64e-15	Down
100505501	LOC100505501	-1.81496	<2.22e-16	<1.64e-15	Down
100506779	BZRAP1-AS1	-2.12626	<2.22e-16	<1.64e-15	Down
100506915	CHRM3-AS2	-1.76466	<2.22e-16	<1.64e-15	Down
100507254	LINC01013	-1.57027	<2.22e-16	<1.64e-15	Down
101927121	LOC101927121	-1.57389	<2.22e-16	<1.64e-15	Down
101928054	LOC101928054	-1.80785	<2.22e-16	<1.64e-15	Down
101929623	LINC01215	-1.7559	<2.22e-16	<1.64e-15	Down

## Sheet: Up
Table S1 All DEmRNAs
ID	Symbol	Combined.ES	P.Value	FDR	UpDown
91	ACVR1B	1.81948	<2.22e-16	<1.64e-15	Up
133	ADM	1.89208	<2.22e-16	<1.64e-15	Up
240	ALOX5	1.93669	<2.22e-16	<1.64e-15	Up
241	ALOX5AP	2.01859	<2.22e-16	<1.64e-15	Up
249	ALPL	2.18131	<2.22e-16	<1.64e-15	Up
306	ANXA3	2.77103	<2.22e-16	<1.64e-15	Up
366	AQP9	1.86339	<2.22e-16	<1.64e-15	Up
383	ARG1	2.28562	<2.22e-16	<1.64e-15	Up
391	RHOG	1.78801	<2.22e-16	<1.64e-15	Up
409	ARRB2	1.54839	<2.22e-16	<1.64e-15	Up
444	ASPH	1.87261	<2.22e-16	<1.64e-15	Up
528	ATP6V1C1	1.69737	<2.22e-16	<1.64e-15	Up
597	BCL2A1	2.02964	<2.22e-16	<1.64e-15	Up
604	BCL6	1.85052	<2.22e-16	<1.64e-15	Up
634	CEACAM1	2.46298	<2.22e-16	<1.64e-15	Up
660	BMX	2.63366	<2.22e-16	<1.64e-15	Up
683	BST1	1.9713	<2.22e-16	<1.64e-15	Up
706	TSPO	2.4386	<2.22e-16	<1.64e-15	Up
719	C3AR1	2.12056	<2.22e-16	<1.64e-15	Up
728	C5AR1	1.59113	<2.22e-16	<1.64e-15	Up
762	CA4	2.57881	<2.22e-16	<1.64e-15	Up
822	CAPG	1.77377	<2.22e-16	<1.64e-15	Up
966	CD59	2.02445	<2.22e-16	<1.64e-15	Up
967	CD63	2.41109	<2.22e-16	<1.64e-15	Up
978	CDA	1.87727	<2.22e-16	<1.64e-15	Up
1032	CDKN2D	1.64211	<2.22e-16	<1.64e-15	Up
1050	CEBPA	1.82097	<2.22e-16	<1.64e-15	Up
1051	CEBPB	1.68594	<2.22e-16	<1.64e-15	Up
1052	CEBPD	1.69436	<2.22e-16	<1.64e-15	Up
1084	CEACAM3	1.59193	<2.22e-16	<1.64e-15	Up
1088	CEACAM8	1.55566	<2.22e-16	<1.64e-15	Up
1089	CEACAM4	2.0787	<2.22e-16	<1.64e-15	Up
1230	CCR1	1.51804	<2.22e-16	<1.64e-15	Up
1241	LTB4R	2.3585	<2.22e-16	<1.64e-15	Up
1362	CPD	1.57965	<2.22e-16	<1.64e-15	Up
1378	CR1	2.14824	<2.22e-16	<1.64e-15	Up
1432	MAPK14	2.23251	<2.22e-16	<1.64e-15	Up
1438	CSF2RA	1.69159	<2.22e-16	<1.64e-15	Up
1509	CTSD	2.05073	<2.22e-16	<1.64e-15	Up
1545	CYP1B1	1.96909	<2.22e-16	<1.64e-15	Up
1602	DACH1	1.94802	<2.22e-16	<1.64e-15	Up
1604	CD55	1.7891	<2.22e-16	<1.64e-15	Up
1647	GADD45A	2.11721	<2.22e-16	<1.64e-15	Up
1774	DNASE1L1	1.71651	<2.22e-16	<1.64e-15	Up
1845	DUSP3	1.96692	<2.22e-16	<1.64e-15	Up
1861	TOR1A	1.60061	<2.22e-16	<1.64e-15	Up
1992	SERPINB1	2.5424	<2.22e-16	<1.64e-15	Up
2040	STOM	2.8255	<2.22e-16	<1.64e-15	Up
2114	ETS2	1.79532	<2.22e-16	<1.64e-15	Up
2153	F5	1.53348	<2.22e-16	<1.64e-15	Up
2180	ACSL1	2.04281	<2.22e-16	<1.64e-15	Up
2204	FCAR	2.19732	<2.22e-16	<1.64e-15	Up
2207	FCER1G	2.55607	<2.22e-16	<1.64e-15	Up
2210	FCGR1B	2.03952	<2.22e-16	<1.64e-15	Up
2242	FES	1.7351	<2.22e-16	<1.64e-15	Up
2268	FGR	1.9566	<2.22e-16	<1.64e-15	Up
2289	FKBP5	1.83967	<2.22e-16	<1.64e-15	Up
2319	FLOT2	1.92062	<2.22e-16	<1.64e-15	Up
2355	FOSL2	1.66089	<2.22e-16	<1.64e-15	Up
2357	FPR1	1.53711	<2.22e-16	<1.64e-15	Up
2512	FTL	1.56773	<2.22e-16	<1.64e-15	Up
2597	GAPDH	1.72952	<2.22e-16	<1.64e-15	Up
2630	GBAP1	1.97638	<2.22e-16	<1.64e-15	Up
2647	BLOC1S1	1.70927	<2.22e-16	<1.64e-15	Up
2717	GLA	1.56698	<2.22e-16	<1.64e-15	Up
2730	GCLM	1.78662	<2.22e-16	<1.64e-15	Up
2769	GNA15	1.80157	<2.22e-16	<1.64e-15	Up
2787	GNG5	1.76553	<2.22e-16	<1.64e-15	Up
2799	GNS	2.04082	<2.22e-16	<1.64e-15	Up
2887	GRB10	2.26791	<2.22e-16	<1.64e-15	Up
2896	GRN	1.55586	<2.22e-16	<1.64e-15	Up
2907	GRINA	1.63246	<2.22e-16	<1.64e-15	Up
2936	GSR	1.93185	<2.22e-16	<1.64e-15	Up
2992	GYG1	2.99732	<2.22e-16	<1.64e-15	Up
3006	HIST1H1C	1.51516	<2.22e-16	<1.64e-15	Up
3017	HIST1H2BD	1.80507	<2.22e-16	<1.64e-15	Up
3055	HCK	1.76093	<2.22e-16	<1.64e-15	Up
3082	HGF	1.65757	<2.22e-16	<1.64e-15	Up
3092	HIP1	1.76139	<2.22e-16	<1.64e-15	Up
3099	HK2	1.78406	<2.22e-16	<1.64e-15	Up
3101	HK3	2.54197	<2.22e-16	<1.64e-15	Up
3240	HP	2.94523	<2.22e-16	<1.64e-15	Up
3267	AGFG1	2.03861	<2.22e-16	<1.64e-15	Up
3459	IFNGR1	1.50298	<2.22e-16	<1.64e-15	Up
3516	RBPJ	1.51597	<2.22e-16	<1.64e-15	Up
3557	IL1RN	1.80519	<2.22e-16	<1.64e-15	Up
3586	IL10	1.55436	<2.22e-16	<1.64e-15	Up
3588	IL10RB	1.68382	<2.22e-16	<1.64e-15	Up
3614	IMPDH1	1.56716	<2.22e-16	<1.64e-15	Up
3684	ITGAM	1.91373	<2.22e-16	<1.64e-15	Up
3718	JAK3	2.03553	<2.22e-16	<1.64e-15	Up
3726	JUNB	1.71553	<2.22e-16	<1.64e-15	Up
3732	CD82	1.60699	<2.22e-16	<1.64e-15	Up
3753	KCNE1	1.93793	<2.22e-16	<1.64e-15	Up
3934	LCN2	1.97392	<2.22e-16	<1.64e-15	Up
3939	LDHA	1.74125	<2.22e-16	<1.64e-15	Up
3949	LDLR	1.576	<2.22e-16	<1.64e-15	Up
3985	LIMK2	1.99096	<2.22e-16	<1.64e-15	Up
4001	LMNB1	2.15917	<2.22e-16	<1.64e-15	Up
4005	LMO2	1.51893	<2.22e-16	<1.64e-15	Up
4057	LTF	1.99545	<2.22e-16	<1.64e-15	Up
4082	MARCKS	1.56841	<2.22e-16	<1.64e-15	Up
4097	MAFG	2.22387	<2.22e-16	<1.64e-15	Up
4257	MGST1	1.87132	<2.22e-16	<1.64e-15	Up
4317	MMP8	2.59828	<2.22e-16	<1.64e-15	Up
4318	MMP9	2.35432	<2.22e-16	<1.64e-15	Up
4520	MTF1	2.08425	<2.22e-16	<1.64e-15	Up
4580	MTX1	1.92742	<2.22e-16	<1.64e-15	Up
4637	MYL6	1.54747	<2.22e-16	<1.64e-15	Up
4671	NAIP	2.15849	<2.22e-16	<1.64e-15	Up
4689	NCF4	2.05551	<2.22e-16	<1.64e-15	Up
4778	NFE2	1.83229	<2.22e-16	<1.64e-15	Up
4783	NFIL3	1.57722	<2.22e-16	<1.64e-15	Up
4835	NQO2	2.14421	<2.22e-16	<1.64e-15	Up
5008	OSM	1.66493	<2.22e-16	<1.64e-15	Up
5023	P2RX1	1.79882	<2.22e-16	<1.64e-15	Up
5208	PFKFB2	1.71678	<2.22e-16	<1.64e-15	Up
5209	PFKFB3	2.3913	<2.22e-16	<1.64e-15	Up
5210	PFKFB4	1.85169	<2.22e-16	<1.64e-15	Up
5226	PGD	2.57574	<2.22e-16	<1.64e-15	Up
5265	SERPINA1	2.15385	<2.22e-16	<1.64e-15	Up
5271	SERPINB8	1.65442	<2.22e-16	<1.64e-15	Up
5291	PIK3CB	1.51495	<2.22e-16	<1.64e-15	Up
5337	PLD1	1.64411	<2.22e-16	<1.64e-15	Up
5351	PLOD1	1.54004	<2.22e-16	<1.64e-15	Up
5355	PLP2	2.01652	<2.22e-16	<1.64e-15	Up
5359	PLSCR1	1.62703	<2.22e-16	<1.64e-15	Up
5447	POR	1.86245	<2.22e-16	<1.64e-15	Up
5476	CTSA	1.51614	<2.22e-16	<1.64e-15	Up
5509	PPP1R3D	1.92822	<2.22e-16	<1.64e-15	Up
5566	PRKACA	1.52841	<2.22e-16	<1.64e-15	Up
5580	PRKCD	1.62022	<2.22e-16	<1.64e-15	Up
5608	MAP2K6	1.95332	<2.22e-16	<1.64e-15	Up
5768	QSOX1	1.93725	<2.22e-16	<1.64e-15	Up
5836	PYGL	2.0067	<2.22e-16	<1.64e-15	Up
5872	RAB13	2.50797	<2.22e-16	<1.64e-15	Up
5873	RAB27A	1.87338	<2.22e-16	<1.64e-15	Up
5899	RALB	1.6176	<2.22e-16	<1.64e-15	Up
6036	RNASE2	1.66865	<2.22e-16	<1.64e-15	Up
6272	SORT1	2.47176	<2.22e-16	<1.64e-15	Up
6277	S100A6	1.59974	<2.22e-16	<1.64e-15	Up
6280	S100A9	2.77661	<2.22e-16	<1.64e-15	Up
6282	S100A11	1.92887	<2.22e-16	<1.64e-15	Up
6283	S100A12	3.31504	<2.22e-16	<1.64e-15	Up
6286	S100P	2.0406	<2.22e-16	<1.64e-15	Up
6310	ATXN1	1.69325	<2.22e-16	<1.64e-15	Up
6483	ST3GAL2	1.61173	<2.22e-16	<1.64e-15	Up
6503	SLA	1.81994	<2.22e-16	<1.64e-15	Up
6515	SLC2A3	2.64237	<2.22e-16	<1.64e-15	Up
6556	SLC11A1	1.6392	<2.22e-16	<1.64e-15	Up
6583	SLC22A4	1.86948	<2.22e-16	<1.64e-15	Up
6590	SLPI	1.63739	<2.22e-16	<1.64e-15	Up
6688	SPI1	1.8574	<2.22e-16	<1.64e-15	Up
6732	SRPK1	1.9701	<2.22e-16	<1.64e-15	Up
6774	STAT3	1.59869	<2.22e-16	<1.64e-15	Up
6788	STK3	1.59014	<2.22e-16	<1.64e-15	Up
6813	STXBP2	2.00181	<2.22e-16	<1.64e-15	Up
6854	SYN2	1.56213	<2.22e-16	<1.64e-15	Up
6947	TCN1	1.82887	<2.22e-16	<1.64e-15	Up
7030	TFE3	1.67513	<2.22e-16	<1.64e-15	Up
7076	TIMP1	1.83112	<2.22e-16	<1.64e-15	Up
7077	TIMP2	1.71675	<2.22e-16	<1.64e-15	Up
7097	TLR2	1.74407	<2.22e-16	<1.64e-15	Up
7100	TLR5	2.50841	<2.22e-16	<1.64e-15	Up
7295	TXN	1.97319	<2.22e-16	<1.64e-15	Up
7357	UGCG	1.67042	<2.22e-16	<1.64e-15	Up
7378	UPP1	2.808	<2.22e-16	<1.64e-15	Up
7464	CORO2A	1.55146	<2.22e-16	<1.64e-15	Up
7706	TRIM25	1.65447	<2.22e-16	<1.64e-15	Up
7850	IL1R2	2.45364	<2.22e-16	<1.64e-15	Up
7879	RAB7A	1.97947	<2.22e-16	<1.64e-15	Up
8291	DYSF	2.63013	<2.22e-16	<1.64e-15	Up
8331	HIST1H2AJ	1.61001	<2.22e-16	<1.64e-15	Up
8344	HIST1H2BE	1.70522	<2.22e-16	<1.64e-15	Up
8345	HIST1H2BH	1.77202	<2.22e-16	<1.64e-15	Up
8355	HIST1H3G	1.52959	<2.22e-16	<1.64e-15	Up
8509	NDST2	1.8153	<2.22e-16	<1.64e-15	Up
8522	GAS7	2.55086	<2.22e-16	<1.64e-15	Up
8530	CST7	2.14587	<2.22e-16	<1.64e-15	Up
8569	MKNK1	2.19966	<2.22e-16	<1.64e-15	Up
8609	KLF7	1.53415	<2.22e-16	<1.64e-15	Up
8672	EIF4G3	1.51879	<2.22e-16	<1.64e-15	Up
8724	SNX3	1.69092	<2.22e-16	<1.64e-15	Up
8754	ADAM9	1.80251	<2.22e-16	<1.64e-15	Up
8778	SIGLEC5	2.15039	<2.22e-16	<1.64e-15	Up
8807	IL18RAP	1.79737	<2.22e-16	<1.64e-15	Up
8809	IL18R1	1.86204	<2.22e-16	<1.64e-15	Up
8825	LIN7A	1.87481	<2.22e-16	<1.64e-15	Up
8837	CFLAR	1.55529	<2.22e-16	<1.64e-15	Up
8876	VNN1	2.39278	<2.22e-16	<1.64e-15	Up
8897	MTMR3	1.84071	<2.22e-16	<1.64e-15	Up
8972	MGAM	2.0106	<2.22e-16	<1.64e-15	Up
8993	PGLYRP1	2.21236	<2.22e-16	<1.64e-15	Up
9021	SOCS3	2.23714	<2.22e-16	<1.64e-15	Up
9050	PSTPIP2	2.02423	<2.22e-16	<1.64e-15	Up
9114	ATP6V0D1	1.5824	<2.22e-16	<1.64e-15	Up
9209	LRRFIP2	1.99466	<2.22e-16	<1.64e-15	Up
9236	CCPG1	1.5266	<2.22e-16	<1.64e-15	Up
9260	PDLIM7	1.71988	<2.22e-16	<1.64e-15	Up
9334	B4GALT5	2.22445	<2.22e-16	<1.64e-15	Up
9489	PGS1	2.16074	<2.22e-16	<1.64e-15	Up
9517	SPTLC2	1.94196	<2.22e-16	<1.64e-15	Up
9540	TP53I3	1.8726	<2.22e-16	<1.64e-15	Up
9545	RAB3D	1.52308	<2.22e-16	<1.64e-15	Up
9605	VPS9D1	1.62158	<2.22e-16	<1.64e-15	Up
9759	HDAC4	1.89259	<2.22e-16	<1.64e-15	Up
9927	MFN2	1.50489	<2.22e-16	<1.64e-15	Up
10011	SRA1	1.54948	<2.22e-16	<1.64e-15	Up
10043	TOM1	1.73692	<2.22e-16	<1.64e-15	Up
10079	ATP9A	1.73538	<2.22e-16	<1.64e-15	Up
10121	ACTR1A	1.53194	<2.22e-16	<1.64e-15	Up
10124	ARL4A	1.55443	<2.22e-16	<1.64e-15	Up
10184	LHFPL2	1.50707	<2.22e-16	<1.64e-15	Up
10211	FLOT1	2.57543	<2.22e-16	<1.64e-15	Up
10221	TRIB1	1.52508	<2.22e-16	<1.64e-15	Up
10226	PLIN3	1.89773	<2.22e-16	<1.64e-15	Up
10261	IGSF6	1.57313	<2.22e-16	<1.64e-15	Up
10313	RTN3	1.64818	<2.22e-16	<1.64e-15	Up
10409	BASP1	2.13854	<2.22e-16	<1.64e-15	Up
10410	IFITM3	1.57252	<2.22e-16	<1.64e-15	Up
10538	BATF	1.85936	<2.22e-16	<1.64e-15	Up
10540	DCTN2	1.58154	<2.22e-16	<1.64e-15	Up
10562	OLFM4	1.93304	<2.22e-16	<1.64e-15	Up
10581	IFITM2	1.67258	<2.22e-16	<1.64e-15	Up
10602	CDC42EP3	2.02813	<2.22e-16	<1.64e-15	Up
10645	CAMKK2	1.70339	<2.22e-16	<1.64e-15	Up
10859	LILRB1	1.71661	<2.22e-16	<1.64e-15	Up
10890	RAB10	1.63922	<2.22e-16	<1.64e-15	Up
10970	CKAP4	2.62013	<2.22e-16	<1.64e-15	Up
10981	RAB32	2.12316	<2.22e-16	<1.64e-15	Up
11016	ATF7	1.57164	<2.22e-16	<1.64e-15	Up
11025	LILRB3	1.96845	<2.22e-16	<1.64e-15	Up
11031	RAB31	2.12686	<2.22e-16	<1.64e-15	Up
11213	IRAK3	2.66328	<2.22e-16	<1.64e-15	Up
11240	PADI2	1.95621	<2.22e-16	<1.64e-15	Up
11328	FKBP9	1.58902	<2.22e-16	<1.64e-15	Up
23001	WDFY3	2.37724	<2.22e-16	<1.64e-15	Up
23095	KIF1B	2.80501	<2.22e-16	<1.64e-15	Up
23200	ATP11B	2.00841	<2.22e-16	<1.64e-15	Up
23210	JMJD6	1.71395	<2.22e-16	<1.64e-15	Up
23250	ATP11A	1.52503	<2.22e-16	<1.64e-15	Up
23313	KIAA0930	1.70198	<2.22e-16	<1.64e-15	Up
23500	DAAM2	1.50506	<2.22e-16	<1.64e-15	Up
23564	DDAH2	2.21244	<2.22e-16	<1.64e-15	Up
23569	PADI4	2.21807	<2.22e-16	<1.64e-15	Up
23593	HEBP2	1.51403	<2.22e-16	<1.64e-15	Up
23601	CLEC5A	2.37536	<2.22e-16	<1.64e-15	Up
23765	IL17RA	1.73183	<2.22e-16	<1.64e-15	Up
25798	BRI3	1.76487	<2.22e-16	<1.64e-15	Up
26118	WSB1	1.66265	<2.22e-16	<1.64e-15	Up
26502	NARF	1.74735	<2.22e-16	<1.64e-15	Up
26524	LATS2	1.63743	<2.22e-16	<1.64e-15	Up
26873	OPLAH	2.07238	<2.22e-16	<1.64e-15	Up
26996	GPR160	1.58293	<2.22e-16	<1.64e-15	Up
27180	SIGLEC9	2.27806	<2.22e-16	<1.64e-15	Up
27284	SULT1B1	2.12073	<2.22e-16	<1.64e-15	Up
29097	CNIH4	2.00688	<2.22e-16	<1.64e-15	Up
30061	SLC40A1	1.52164	<2.22e-16	<1.64e-15	Up
50486	G0S2	1.51755	<2.22e-16	<1.64e-15	Up
50807	ASAP1	1.77452	<2.22e-16	<1.64e-15	Up
51100	SH3GLB1	2.04733	<2.22e-16	<1.64e-15	Up
51108	METTL9	2.44402	<2.22e-16	<1.64e-15	Up
51192	CKLF	1.81476	<2.22e-16	<1.64e-15	Up
51271	UBAP1	1.92119	<2.22e-16	<1.64e-15	Up
51279	C1RL	1.6003	<2.22e-16	<1.64e-15	Up
51304	ZDHHC3	2.24066	<2.22e-16	<1.64e-15	Up
51307	FAM53C	1.5775	<2.22e-16	<1.64e-15	Up
51311	TLR8	1.70895	<2.22e-16	<1.64e-15	Up
51338	MS4A4A	2.12641	<2.22e-16	<1.64e-15	Up
51706	CYB5R1	1.68254	<2.22e-16	<1.64e-15	Up
51734	MSRB1	2.03478	<2.22e-16	<1.64e-15	Up
51776	ZAK	1.7946	<2.22e-16	<1.64e-15	Up
53831	GPR84	2.79677	<2.22e-16	<1.64e-15	Up
53918	PELO	1.52418	<2.22e-16	<1.64e-15	Up
54145	H2BFS	1.51205	<2.22e-16	<1.64e-15	Up
54432	YIPF1	1.88332	<2.22e-16	<1.64e-15	Up
54434	SSH1	1.52517	<2.22e-16	<1.64e-15	Up
54502	RBM47	1.65733	<2.22e-16	<1.64e-15	Up
54512	EXOSC4	1.99522	<2.22e-16	<1.64e-15	Up
54536	EXOC6	1.61955	<2.22e-16	<1.64e-15	Up
54682	MANSC1	1.58735	<2.22e-16	<1.64e-15	Up
54757	FAM20A	1.75366	<2.22e-16	<1.64e-15	Up
54947	LPCAT2	1.561	<2.22e-16	<1.64e-15	Up
55062	WIPI1	1.60299	<2.22e-16	<1.64e-15	Up
55129	ANO10	2.31958	<2.22e-16	<1.64e-15	Up
55301	OLAH	1.80932	<2.22e-16	<1.64e-15	Up
55331	ACER3	2.1418	<2.22e-16	<1.64e-15	Up
55332	DRAM1	1.91232	<2.22e-16	<1.64e-15	Up
55357	TBC1D2	1.5615	<2.22e-16	<1.64e-15	Up
55640	FLVCR2	1.64305	<2.22e-16	<1.64e-15	Up
55647	RAB20	1.7961	<2.22e-16	<1.64e-15	Up
55711	FAR2	1.85048	<2.22e-16	<1.64e-15	Up
55784	MCTP2	2.10052	<2.22e-16	<1.64e-15	Up
55858	TMEM165	1.72385	<2.22e-16	<1.64e-15	Up
55902	ACSS2	2.07963	<2.22e-16	<1.64e-15	Up
56729	RETN	2.60053	<2.22e-16	<1.64e-15	Up
57085	AGTRAP	1.95774	<2.22e-16	<1.64e-15	Up
57089	ENTPD7	1.58542	<2.22e-16	<1.64e-15	Up
57126	CD177	3.37376	<2.22e-16	<1.64e-15	Up
57186	RALGAPA2	1.63734	<2.22e-16	<1.64e-15	Up
57568	SIPA1L2	2.01483	<2.22e-16	<1.64e-15	Up
57616	TSHZ3	1.75044	<2.22e-16	<1.64e-15	Up
57633	LRRN1	1.5304	<2.22e-16	<1.64e-15	Up
57655	GRAMD1A	1.55794	<2.22e-16	<1.64e-15	Up
58472	SQRDL	2.22978	<2.22e-16	<1.64e-15	Up
58484	NLRC4	2.10044	<2.22e-16	<1.64e-15	Up
58528	RRAGD	1.97157	<2.22e-16	<1.64e-15	Up
59342	SCPEP1	1.53898	<2.22e-16	<1.64e-15	Up
60675	PROK2	1.59039	<2.22e-16	<1.64e-15	Up
64092	SAMSN1	1.73355	<2.22e-16	<1.64e-15	Up
64218	SEMA4A	2.14062	<2.22e-16	<1.64e-15	Up
79089	TMUB2	1.71744	<2.22e-16	<1.64e-15	Up
79168	LILRA6	1.8722	<2.22e-16	<1.64e-15	Up
79623	GALNT14	1.77417	<2.22e-16	<1.64e-15	Up
79650	USB1	2.24103	<2.22e-16	<1.64e-15	Up
79660	PPP1R3B	1.56579	<2.22e-16	<1.64e-15	Up
79709	COLGALT1	1.90424	<2.22e-16	<1.64e-15	Up
79730	NSUN7	1.923	<2.22e-16	<1.64e-15	Up
79772	MCTP1	1.54051	<2.22e-16	<1.64e-15	Up
79887	PLBD1	2.00413	<2.22e-16	<1.64e-15	Up
79930	DOK3	1.92958	<2.22e-16	<1.64e-15	Up
80019	UBTD1	1.58413	<2.22e-16	<1.64e-15	Up
80301	PLEKHO2	1.68529	<2.22e-16	<1.64e-15	Up
80315	CPEB4	2.182	<2.22e-16	<1.64e-15	Up
80331	DNAJC5	1.62273	<2.22e-16	<1.64e-15	Up
81631	MAP1LC3B	1.70062	<2.22e-16	<1.64e-15	Up
83464	APH1B	1.87333	<2.22e-16	<1.64e-15	Up
83853	ROPN1L	2.03166	<2.22e-16	<1.64e-15	Up
83862	TMEM120A	1.98702	<2.22e-16	<1.64e-15	Up
83999	KREMEN1	1.85636	<2.22e-16	<1.64e-15	Up
84002	B3GNT5	1.61315	<2.22e-16	<1.64e-15	Up
84034	EMILIN2	1.86911	<2.22e-16	<1.64e-15	Up
84067	FAM160A2	1.64113	<2.22e-16	<1.64e-15	Up
84418	CYSTM1	3.32575	<2.22e-16	<1.64e-15	Up
84649	DGAT2	1.62433	<2.22e-16	<1.64e-15	Up
84674	CARD6	2.46831	<2.22e-16	<1.64e-15	Up
84803	AGPAT9	1.56746	<2.22e-16	<1.64e-15	Up
85236	HIST1H2BK	1.52173	<2.22e-16	<1.64e-15	Up
90362	FAM110B	1.50115	<2.22e-16	<1.64e-15	Up
92799	SHKBP1	1.53573	<2.22e-16	<1.64e-15	Up
115727	RASGRP4	1.63936	<2.22e-16	<1.64e-15	Up
115761	ARL11	1.66637	<2.22e-16	<1.64e-15	Up
116369	SLC26A8	2.3443	<2.22e-16	<1.64e-15	Up
116496	FAM129A	1.7551	<2.22e-16	<1.64e-15	Up
116844	LRG1	2.74549	<2.22e-16	<1.64e-15	Up
118932	ANKRD22	2.32817	<2.22e-16	<1.64e-15	Up
121512	FGD4	1.78456	<2.22e-16	<1.64e-15	Up
122402	TDRD9	2.20401	<2.22e-16	<1.64e-15	Up
122953	JDP2	1.67833	<2.22e-16	<1.64e-15	Up
126014	OSCAR	2.16261	<2.22e-16	<1.64e-15	Up
127829	ARL8A	2.00081	<2.22e-16	<1.64e-15	Up
128646	SIRPD	1.8717	<2.22e-16	<1.64e-15	Up
129642	MBOAT2	1.77387	<2.22e-16	<1.64e-15	Up
131540	ZDHHC19	1.70743	<2.22e-16	<1.64e-15	Up
132160	PPM1M	1.51973	<2.22e-16	<1.64e-15	Up
140739	UBE2F	1.90054	<2.22e-16	<1.64e-15	Up
140885	SIRPA	1.94326	<2.22e-16	<1.64e-15	Up
144423	GLT1D1	2.02123	<2.22e-16	<1.64e-15	Up
146223	CMTM4	1.50699	<2.22e-16	<1.64e-15	Up
147015	DHRS13	1.86541	<2.22e-16	<1.64e-15	Up
147699	PPM1N	1.50248	<2.22e-16	<1.64e-15	Up
152007	GLIPR2	1.81717	<2.22e-16	<1.64e-15	Up
196410	METTL7B	1.717	<2.22e-16	<1.64e-15	Up
199675	MCEMP1	3.75716	<2.22e-16	<1.64e-15	Up
206358	SLC36A1	1.67404	<2.22e-16	<1.64e-15	Up
220929	ZNF438	2.10603	<2.22e-16	<1.64e-15	Up
222487	GPR97	2.3771	<2.22e-16	<1.64e-15	Up
256435	ST6GALNAC3	2.00265	<2.22e-16	<1.64e-15	Up
266747	RGL4	2.6023	<2.22e-16	<1.64e-15	Up
285848	PNPLA1	1.76601	<2.22e-16	<1.64e-15	Up
338339	CLEC4D	2.29001	<2.22e-16	<1.64e-15	Up
353514	LILRA5	1.99118	<2.22e-16	<1.64e-15	Up
387893	SETD8	1.90629	<2.22e-16	<1.64e-15	Up
399972	ST3GAL4-AS1	2.32404	<2.22e-16	<1.64e-15	Up
404201	WDFY3-AS2	1.55152	<2.22e-16	<1.64e-15	Up
415116	PIM3	1.57727	<2.22e-16	<1.64e-15	Up
441081	LOC441081	1.62315	<2.22e-16	<1.64e-15	Up
643332	ECRP	1.94725	<2.22e-16	<1.64e-15	Up
729991	MEF2BNB	1.73538	<2.22e-16	<1.64e-15	Up
731424	LOC731424	1.69749	<2.22e-16	<1.64e-15	Up
100134822	LOC100134822	1.86873	<2.22e-16	<1.64e-15	Up
100288432	IL10RB-AS1	2.49237	<2.22e-16	<1.64e-15	Up
100507507	LOC100507507	1.86588	<2.22e-16	<1.64e-15	Up
101928429	LOC101928429	1.86629	<2.22e-16	<1.64e-15	Up
101929693	RARA-AS1	2.22645	<2.22e-16	<1.64e-15	Up
